# Supplementary material for: Stroke genetics informs drug discovery and risk prediction across ancestries
Source: Nature. 2022 Sep 30;611(7934):115–23. doi: 10.1038/s41586-022-05165-3 (PMC9524349; doi:10.1038/s41586-022-05165-3)
Supplement: Supplementary file 4 — Supplementary Tables 1–56. [file 41586_2022_5165_MOESM4_ESM.xlsx]

## Sheet: Table.of.content
Sheet number	Sheet name	Table
1	Table.of.content	Table of content
2	Suppl.Table1	Supplementary Table 1: Description of the study samples contributing to GIGASTROKE
3	Suppl.Table2	Supplementary Table 2: Genotyping and imputation characteristics of GIGASTROKE samples
4	Suppl.Table3	Supplementary Table 3A: Lambda values for individual GWAS
		Supplementary Table 3B: LD Scrore regression intercepts of ancestry specific meta-analysis of GWAS
		Supplementary Table 3C: The SNP-heritability estimates on observed scale from Cov-LDSC
5	Suppl.Table4	Supplementary Table 4A: Genome-wide significant stroke risk loci identified in the GWAS meta-analysis using METAL
		Supplementary Table 4B: Genome-wide significant loci in different analyses
		Supplementary Table 4C: Genome-wide significant loci for different stroke phenotypes
6	Suppl.Table5	Supplementary Table 5: Significant conditional and joint analysis results in Europeans using GCTA-COJO
7	Suppl.Table6	Supplementary Table 6: Gene-wide significant associations with stroke (all types and subtypes) in VEGAS and MAGMA gene-based tests
8	Suppl.Table7	Supplementary Table 7: Additional stroke risk loci identified through VEGAS2 and MAGMA gene-based tests (that did not reach genome-wide significance in the GWAS meta-analysis)
9	Suppl.Table8	Supplementary Table 8: Additional genome-wide significant stroke risk loci identified in the multiancestry GWAS meta-analysis using MR-MEGA
10	Suppl.Table9	Supplementary Table 9: Genome-wide significant risk loci for large artery stroke in a multitrait analysis with coronary artery disease
11	Suppl.Table10	Supplementary Table 10: Genome-wide significant risk loci for small vessel stroke in a multitrait analysis with white matter hyperintensities
12	Suppl.Table11	Supplementary Table 11: Genome-wide significant risk loci for cardioembolic stroke in a multitrait analysis with atrial fibrillation
13	Suppl.Table12	Supplementary Table 12: Genome-wide significant risk loci for any ischemic stroke in a multitrait analysis with atrial fibrillation, coronary heart disease, and white matter hyperintensities
14	Suppl.Table13	Supplementary Table 13: Genome-wide significant risk loci for any stroke in a multitrait analysis with atrial fibrillation, coronary heart disease, and white matter hyperintensities
15	Suppl.Table14	Supplementary Table 14: Summary of all 89 genome-wide significant risk loci for stroke across methods (METAL IVW, MR-MEGA, and MTAG) and their allele frequency in 1000 genomes reference dataset
16	Suppl.Table15	Supplementary Table 15: Internal cross-ancestry replication within GIGASTROKE discovery samples (for loci reaching genome-wide significance in ancestry-specific GWAS meta-analyses)
17	Suppl.Table16	Supplementary Table 16: External replication (for all loci reaching genome-wide significance in any IVW, MR-MEGA or MTAG meta-analysis)
18	Suppl.Table17	Supplementary Table 17. Detailed fine-mapping results in European ancestry participants
19	Suppl.Table18	Supplementary Table 18. Detailed fine-mapping results in East Asian ancestry participants
20	Suppl.Table19	Supplementary Table 19: Summary of fine-mapping results
		Supplementary Table 19A: in East Asian ancestry participants
		Supplementary Table 19B: in European ancestry participants
21	Suppl.Table20	Supplementary Table 20: MENTR functional annotation of EUR and EAS credible SNP sets - in silico mutation effects on transcription of FANTOM5 promoters and enhancers for each 347 cell-types/tissues
22	Suppl.Table21	Supplementary Table 21: Pathway enrichment analysis using VEGAS2 pathway
		Supplementary Table 21A: Significantly associated pathways at p-value <5.01E-6 (9977 tests)
		Supplementary Table 21B: Top five pathways from VEGAS2Pathway analysis for each stroke type/subtype
23	Suppl.Table22	Supplementary Table 22: Association of lead GIGASTROKE stroke risk variants or proxies (r2>0.9) with 12 vascular risk factors and traits (only associations with p<0.05 are shown)
24	Suppl.Table23	Supplementary Table 23: Genetic correlation between stroke and vascular risk factors
		Supplementary Table 23A: Genetic correlation between stroke and vascular risk factors in Europeans
		Supplementary Table 23B: Genetic correlation between stroke and vascular risk factors in East-Asians
25	Suppl.Table24	Supplementary Table 24: Mendelian randomization to explore the causal relation of vascular risk factors and traits with stroke risk
		Supplementary Table 24A: Mendelian randomization to explore the causal relation of vascular risk factors and traits with stroke risk in Europeans
		Supplementary Table 24B: Mendelian randomization to explore the causal relation of vascular risk factors and traits with stroke risk in East-Asians
26	Suppl.Table25	Supplementary Table 25: Mendelian randomization to explore the causal relation of vascular risk factors and traits with stroke risk - secondary analysis in Europeans weighing genetic instruments based on a sub-sample of UK Biobank excluding cases included in the GIGASTROKE study
27	Suppl.Table26	Supplementary Table 26: Mendelian randomization to explore the causal relation of stroke with vascular risk factors (reverse direction)
28	Suppl.Table27	Supplementary Table 27: TWAS and colocalization results
29	Suppl.Table28	Supplementary Table 28. RNA-seq datasets used in the Single cell Type Enrichment Analysis for Phenotypes (STEAP) pipeline
30	Suppl.Table29	Supplementary Table 29. Single cell enrichment analysis
31	Suppl.Table30	Supplementary Table 30: PWAS significant genes in brain proteomes (dorsolateral prefrontal cortex) associated with any stroke and any ischemic stroke
32	Suppl.Table31	Supplementary Table 31: Enrichment of stroke GWAS genes (reaching FDR p<0.05 in MAGMA or VEGAS2 gene-based association tests) in genes encoding ATC drug targets
33	Suppl.Table32	Supplementary Table 32: Negative correlation tests between genetically-regulated and compound-regulated gene expression
34	Suppl.Table33	Supplementary Table 33: Mendelian randomization to explore the causal relation of plasma proteins with stroke risk, focusing on drug target proteins only
		Supplementary Table 33A: Mendelian randomization to explore the causal relation of plasma proteins with stroke risk, focusing on drug target proteins only (leveraging plasma pQTLs from Zheng et al, 2021)
		Supplementary Table 33B: Follow-up Mendelian randomization to explore the causal relation of CSF and plasma proteins with stroke risk, focusing on significant drug target protein discovered above only, and leveraging an independent CSF and plasma pQTLs dataset (Yang et al, 2021)
		Supplementary Table 33C: Follow-up Mendelian randomization to explore the causal relation of CSF and plasma proteins with stroke risk, focusing on significant drug target protein discovered above only, and leveraging an independent plasma pQTLs dataset (Ferkingstad et al, 2021)
35	Suppl.Table34	Supplementary Table 34: Drugs targeting genes that are causally associated with stroke risk (significant MR and colocalization analyses)
36	Suppl.Table35	Supplementary Table 35: Gene-based burden tests of rare deleterious variants (MAF<1%) in genes targeted by inhibitors for stroke and stroke-related traits in UK Biobank participants with whole-exome sequencing
37	Suppl.Table36	Supplementary Table 36: PheWAS of stroke pQTL from genes encoding drug targets in Estonian biobank
38	Suppl.Table37	Supplementary Table 37: Exploration of stroke pQTL from genes encoding drug targets in Phenoscanner
39	Suppl.Table38	Supplementary Table 38: Gene prioritization score based on bioinformatics exploration of stroke GWAS loci
40	Suppl.Table39	Supplementary Table 39: Algorithms, software, and parameters to derive candidate PGS models
41	Suppl.Table40	Supplementary Table 40: Weight determined by elastic-net regression for Europeans in Estonian Biobank
42	Suppl.Table41	Supplementary Table 41: Improvement of predictive ability achieved by PGS models for Europeans in Estonian Biobank
43	Suppl.Table42	Supplementary Table 42: Association of final PGS model for Europeans in EstBB with the risk of developing ischemic stroke
44	Suppl.Table43	Supplementary Table 43: Improvement of predictive ability achieved by PGS models for Europeans in MVP Europeans
45	Suppl.Table44	Supplementary Table 44: Weight determined by pre-filtering and elastic-net regression for East-Asians
46	Suppl.Table45	Supplementary Table 45: Improvement of predictive ability achieved by PGS models for East Asians
47	Suppl.Table46	Supplementary Table 46: Association of final PGS model for East Asians with the risk of ischemic stroke
48	Suppl.Table47	Supplementary Table 47: Improvement of predictive ability achieved by PGS models for East-Asians in Taiwan Biobank
49	Suppl.Table48	Supplementary Table 48: Predictive ability achieved by PGS models derived from cross-ancestry vs. ancestry-specific stroke GWAS
		Supplementary Table 48A: in Europeans
		Supplementary Table 48B: in East-Asians
50	Suppl.Table49	Supplementary Table 49: Improvement of predictive ability achieved by PGS models for African-Americans in MVP
51	Suppl.Table50	Supplementary Table 50: Association of final iPGS model for European with the risk of ischemic stroke in African-Americans from MVP
52	Suppl.Table51	Supplementary Table 51: Improvement of predictive ability achieved by PGS models for African ancestry (Nigerian) SIREN participants
53	Suppl.Table52	Supplementary Table 52: Association of GIGASTROKE genetic risk scores with incident stroke in a clinical trial setting
54	Suppl.Table53	Supplementary Table 53: Improvement of predictive ability achieved by PGS models for Europeans in trial participants
55	Suppl.Table54	Supplementary Table 54: Association of final iPGS model for Europeans with the risk of ischemic stroke in European trial participants
56	Suppl.Table55	Supplementary Table 55: Association of genome-wide significant stroke risk loci identified in the GWAS meta-analysis using METAL with stroke subtypes in the cross-ancestry meta-analysis
57	Suppl.Table56	Supplementary Table 56: Variants and weights (Betas) used for the GRS calculation in trial participants

## Sheet: Suppl.Table1
Supplementary Table 1: Description of the study samples contributing to GIGASTROKE
		Incident only							Incident & prevalent combined							Follow-up
Ancestry	Study	AS	AIS	CES	SVS	LAS	ICH	Controls	AS	AIS	CES	SVS	LAS	ICH	Controls	AS	AIS	Controls	POPULATION TYPE	Women, %†	Mean age baseline ± SD (years)	Mean age at stroke ± SD (years)
EUR	ARIC_EA*	591	523	172	117	41	49	8241	591	523	172	117	41	49	8241				Population-based, incident	53.06	54.21±5.7	72.28±8.28
	CHS_EA*	653	520	192	79	40	67	2615	653	520	192	79	40	67	2615				Population-based, incident	60.89	72.3±5.4	83.2±6.5
	FHS_EA*	264	214	79	27	124	36	8062	264	214	79	27	124	36	8062				Population-based, incident	54.77	52.48±16.24	77.54±12.77
	EPOZ_EA*	22	NA	NA	NA	NA	NA	382	22	NA	NA	NA	NA	NA	382				Population-based, incident	55.28	70.57±6.42	78.09±6.41
	RS1_EA*	999	603	146	48	64	83	5033	999	603	146	48	64	83	5033				Population-based, incident	60.03	69.18±9.048	81.06±8.021
	RS2_EA*	161	123	24	NA	NA	NA	1911	161	123	24	NA	NA	NA	1911				Population-based, incident	54.92	64.59±7.887	76.17±8.941
	RS3_EA**	60	48	NA	NA	NA	NA	2901	60	48	NA	NA	NA	NA	2901				Population-based, incident	56.64	57.05±6.825	70.40±11.55
	threeCities_EA*	278	218	60	31	NA	51	5977	278	218	60	31	NA	51	5977				Population-based, incident	61.37	74.31±5.40	81.19±5.79
	WGHS_EA*	712	587	NA	NA	NA	NA	22582	712	587	NA	NA	NA	NA	22582				Population-based, incident	100	54.7±7.1	59.9±8.1
	PROSPERlogistic_EA*	193	NA	NA	NA	NA	NA	4413	193	NA	NA	NA	NA	NA	4413				Population-based, incident	53	75.2±3.3	77.8±3.6
	UKBiobank	2932	2211	NA	NA	NA	354	369419	2932	2211	NA	NA	NA	354	369419				Population-based, incident	54.4	56.52±8.09	64.09±7.03
	SHIP*	102	41	NA	NA	NA	NA	1915	102	41	NA	NA	NA	NA	1915				Population-based, incident	54.3	47.0±13.7	61.1±11.7
	MESA*	92	75	NA	NA	NA	NA	2227	92	75	NA	NA	NA	NA	2227				Population-based, incident	52.05	62.70±10.22	70.93±8.21
	EPICCVD*	4795	2535	NA	NA	NA	567	13065	4795	2535	NA	NA	NA	567	13065				Population-based, incident	56.9	64.90± 9.31	65.72±8.48
	HABC*	180	144	45	NA	76	NA	74	180	144	45	NA	76	NA	74				Population-based, incident	46.1	74.08±2.83	81.65±4.73
	SiGN (WHI)**	974	974	229	206	152	NA	8313											Population-based, incident (only, not included in global meta-analysis)	61.03	67.49±10.34	72.55±8.15
	HUNT**	4404	3804	1165	NA	NA	662	65231	4404	3804	1165	NA	NA	662	65231				Population-based, incident	52.97	47.94±16.9	62.30±10.91
	EstBB**	1642	1375	252	488	29	163	33999	1642	1375	252	488	29	163	33999				Population-based, incident	66.6	44.9±17.2	70.7±13.2
	AGES	114	99	NA	NA	NA	NA	2882	114	99	NA	NA	NA	NA	2882				Population-based, incident	58	78.55±5.5	79.9 ±5.5
	GEISINGER**	1184	NA	NA	NA	NA	NA	7484	1184	NA	NA	NA	NA	NA	7484				Population-based, incident	55.22	82.56 (7.79)	69.24±13.17
	CCHS (DK)**	1508	961	224	NA	NA	179	6720	1508	961	224	NA	NA	179	6720				Population-based, incident	55.2	58.5±15.0	65.5±10.9
	DANISH_TR**	85	NA	NA	NA	NA	NA	891	85	NA	NA	NA	NA	NA	891				Population-based, incident	52.8	69.50±7.95	80.27±8.87
	FINRISK**	1193	629	NA	NA	NA	NA	20250	1193	629	NA	NA	NA	NA	20250				Population-based, incident	52.6	48.22±13.19	67.72±10.80
	SMART*	224	174	NA	NA	NA	NA	5735	224	174	NA	NA	NA	NA	5735				Population-based, incident	30.9	67.7±12	68.7±10.5
	ASPREE**	246	191	40	45	52	NA	12553	246	191	40	45	52	NA	12553				Population-based, incident	54.91	75.05±4.21	77.02±4.92
	METASTROKE								10307	10307	1859	1349	1817	NA	19326				Clinic-based case-control study	47.08	64.2±11.12	67.4±12.3
	SIGN								7743	7743	2135	1534	1253	NA	17970				Clinic-based case-control study	46.1	66.45±13.68	67.8±14.5
	DECODE								5520	4483	1346	615	512	NA	254000				Clinic-based case-control study	44.16	66±16.23	78.7±11.6
	Young Lacunar DNA								1403	1268	NA	1012	NA	NA	968				Clinic-based case-control study	32.8	60.15±9.28	60.6±12.4
	SIFAP								981	981	170	104	184	NA	1825				Clinic-based case-control study	38.9	48.45±9.73	41.7±7.4
	INTERSTROKE EUR								911	826	208	243	188	NA	1774				Clinic-based case-control study	44.7	66.8±12.5	67.2±12.8
	HVH1								681	577	92	175	62	NA	1901				Clinic-based case-control study	65.7	67.35±9	68.3±9.0
	HVH2								124	103	28	39	NA	NA					Clinic-based case-control study
	Glasgow								599	599	105	137	72	NA	1775				Clinic-based case-control study	49.04	69.75±8.64	69.9±12.2
	CADISP								555	555	211	31	67	NA	9259				Clinic-based case-control study	38.9	NA	43.73±9.9
	SAHLSIS								298	298	35	85	NA	NA	596				Clinic-based case-control study	40.9	58.05±9.49	59.3±8.6
	MDC								202	202	NA	NA	NA	NA	4925				Clinic-based case-control study	34.7	60.05±6.31	62.9±6.7
	ICH								1545	NA	NA	NA	NA	1545	1481				Clinic-based case-control study	45.1	66.15±9.14	67.0±10
	Generacion**								3279	3279	1444	216	1370	NA	5416				Clinic-based case-control study	51.17	60.52±14.13	73.20±12.45
	German_Ber_Mun_Wur**								4557	4443	663	330	329	NA	7933				Clinic-based case-control study	52.01	64.33±12.05	68.53±14.06
	NL_EA(Future&PSI&Odyssey§)**								2170	2170	32	67	44	NA	2817				Clinic-based case-control study	55.02	57.84±9.12	56.08±12.01
	FINNGEN_HOSPITAL**								8979	8097	NA	NA	NA	1238	162569				Clinic-based case-control study	57.32	52.50±18.10	66.17±12.46
	FINNGEN_Population**								824	754	NA	NA	NA	121	11857				Clinic-based case-control study	54.66	53.99±15.72	69.27±12.55
	UTARTU-EstBB**								340	340	77	39	75	NA	123854				Clinic-based case-control study	66.2	42.3±13.4	44.7±8.22
TOTAL EUR		23608	16049	2628	1041	578	2211	612875	73652	62100	10804	6811	6399	5115	1234808
EAS	CKBB_ASN (RC12)**	426	NA	NA	NA	NA	NA	6625	426	NA	NA	NA	NA	NA	6625				Population-based, incident	62.4	53.7±10.2	62.6±8.7
	CKBB_ASN (RC16)**	2218	NA	NA	NA	NA	NA	7415	2218	NA	NA	NA	NA	NA	7415				Population-based, incident	61.7	52.8±11.0	59.0±9.6
	CKBB_ASN (RC26)**	449	NA	NA	NA	NA	NA	3858	449	NA	NA	NA	NA	NA	3858				Population-based, incident	63.3	52.8±11.6	62.1±9.3
	CKBB_ASN (RC36)**	295	NA	NA	NA	NA	NA	5909	295	NA	NA	NA	NA	NA	5909				Population-based, incident	59	52.0±10.3	62.1 ±8.8
	CKBB_ASN (RC46)**	400	NA	NA	NA	NA	NA	4700	400	NA	NA	NA	NA	NA	4700				Population-based, incident	60.9	52.6±9.9	61.5 ±8.2
	CKBB_ASN (RC52)**	427	NA	NA	NA	NA	NA	7134	427	NA	NA	NA	NA	NA	7134				Population-based, incident	61.9	51.1±10.5	60.2±8.8
	CKBB_ASN (RC58)**	488	NA	NA	NA	NA	NA	5465	488	NA	NA	NA	NA	NA	5465				Population-based, incident	60.9	49.0±10.7	57.8±9.2
	CKBB_ASN (RC68)**	958	NA	NA	NA	NA	NA	7000	958	NA	NA	NA	NA	NA	7000				Population-based, incident	55.6	49.8±10.2	57.3±9.6
	CKBB_ASN (RC78)**	499	NA	NA	NA	NA	NA	8893	499	NA	NA	NA	NA	NA	8893				Population-based, incident	58.8	53.1±9.9	62.3±8.3
	CKBB_ASN (RC88)**	635	NA	NA	NA	NA	NA	6668	635	NA	NA	NA	NA	NA	6668				Population-based, incident	56.6	51.7±10.7	59.3±9.8
	HISAYAMA_ASN (incident analysis only)	74	46	NA	NA	NA	NA	1880											Population-based, incident (only, not included in global meta-analysis)	60.75	59.4±11.2	71.5±11.1
	KCPS2_ASN**	1489	46	NA	NA	NA	NA	12366	1489	46	NA	NA	NA	NA	12366				Population-based, incident	33.93	46.18±10.99	54.05±11.69
	BIOBANK_JAPAN*								17651	17651	758	4915	1331	NA	159610				Clinic-based case-control study	45.99	62.8±14.5	69.7±10.1
	HISAYAMA_FSR								1113	1113	137	483	370	NA	901				Clinic-based case-control study	39.1	69.55±10.70	69.7±10.8
	INTERSTROKE_ASN								365	222	31	134	34	NA	698				Clinic-based case-control study	45.6	56.1±13.3	56.1±13.0
TOTAL EAS		8358	92	0	0	0	0	77913	27413	19032	926	5532	1735	0	237242
AFR	ARIC_AA**	298	298	NA	NA	NA	44	2430		298	NA	NA	NA	44					Population-based, incident (not included for prevalent AS, as in COMPASS)	63.22	53.3±5.75	67.16±8.13
	CHS_AA**	153	114	NA	NA	NA	NA	610		114	NA	NA	NA	NA					Population-based, incident (not included for prevalent AS, as in COMPASS)	63.70	72.7±5.6	81.5±6.4
	REGARDS_SIGNET_AA (incident analysis only)**	76	NA	NA	NA	NA	NA	2064											Population-based, incident (not included for prevalent AS, as in COMPASS)	63.9	63.2±8.5	66.1±7.5
	MESA_AA**	67	52	NA	NA	NA	NA	1503	67	52	NA	NA	NA	NA	1503				Population-based, incident	53.58	62.29±10.08	65.43±10.40
	HABC_AA**	160	130	NA	NA	56	NA	210	160	130	NA	NA	56	NA	210				Population-based, incident	57.6	73.68±3.06	80.70±5.13
	JHS_AA (incident analysis only)**	29	NA	NA	NA	NA	NA	1716											Population-based, incident (not included for prevalent AS, as in COMPASS)	36.48	58.35±12.56	58.5±13.0
	INTERSTROKE_AA								NA	122	46	44	32	NA					Population-based, incident (not included for prevalent AS, as in COMPASS)	47.8	57.5±15.1	58.8±15.6
	SIGN_4								NA	NA	118	301	102	NA					Clinic-based case-control study	52.6	63.1±11.68	62±13.0
	SIGN_3								NA	178	77	78	23	NA					Clinic-based case-control study	54.84	40.91±6.94	41.95±6.86
	COMPASS								3734	NA	NA	NA	NA	NA	18317				Clinic-based case-control study	71.25	58.84±10.18	60.73±10.74
TOTAL AFR		783	594	0	0	56	44	8533	3961	894	241	423	213	44	20030
HIS	MESA_HA**	65	52	NA	NA	NA	NA	1227	65	52	NA	NA	NA	NA	1227				Population-based, incident	50.85	61.37±10.28	61.37±10.28
	NOMAS_HA**	89	76	NA	NA	NA	NA	877	89	76	NA	NA	NA	NA	877				Population-based, incident	61.8	64.0±8.0	64.0±8.0
	INTERSTROKE_HA								865	555	99	86	41	NA	1557				Clinic-based case-control study	46.2	65±14.9	66.1±15.0
	JSB_BRAZIL**								497	497	124	121	126	NA	485				Clinic-based case-control study	40.3	61.33±13.74	61.74±13.63
TOTAL HIS		154	128	0	0	0	0	2104	1516	1180	223	207	167	0	4146
SAS	RACE1								1218	1218	229	192	200	NA	1158				Clinic-based case-control study	47.6	51±9.0	50.1±9.9
	RACE2								1167	1167	193	122	155	NA	4035				Clinic-based case-control study	19.6	55.55±11.38	50.2±9.2
	AIIMS_DELHI**								1255	1077	174	333	350	178	2479				Clinic-based case-control study	27.84	49.53±15.29	54.24±13.86
TOTAL SAS									3640	3462	596	647	705	178	7672
Total ALL discovery		32903	16863	2628	1041	634	2255	701425	110182	86668	12790	13620	9219	5337	1503898
EUR	MVP															39165	39165	425512	Biobank (Healthcare based population-cohort)	7.41	63.74±13.76	66.47±10.89
	FinnGen															9027	8140	115190	Biobank	54.59	58.08±18.35	65.75±11.16
	FinnHosp															1666	1666	823	Clinic-based	41.7	62.51±14.82	65.5±14.4
	Interstroke															1312	1223	1577	Clinic-based	41.01	66.56±12.98	67.05±13.16
	MGB															3745	3745	28281	Biobank	52.2	61.14±5.68
	BioVU															4686	3582	60936	Biobank	55.9	53.5±22.3)	65.7±22.2
	EstBB															1571	1372	4062	Biobank	66.2	47.2±15.6	60.8±14.0
	PMBB															1223	1018	28795	Biobank	44.9	63.8±17	64.1±13.2
Total EUR																62395	59911	665176	Biobank
AFR	MVP															11126	11126	111914	Biobank (Healthcare based population-cohort)	13.8	57.52±12.42	60.14±10.28
	Interstroke															356	245	380	Clinic-based	51.4	57.69±14.61	58.65±14.78
	PMBB															730	647	10309	Biobank	62.8	57.7±16.4	59.5±12.7
	SIREN															1691	1691	1743	Clinic-based	46.4	59.5±13.5	61.23±13.69
Total AFR																13903	13709	124346
HIS	MVP															3234	3234	48901	Biobank (Healthcare based population-cohort)	9.85	54.62±15.84	62.41±11.27
	Interstroke															400	288	422	Clinic-based	48.75	63.55±13.98	63.52±14.25
Total HIS																3634	3522	49323
EAS	Interstroke															162	97	184	Clinic-based	39.51	54.41±13.67	56.28±13.46
	CKBB															5692	5692	10805	Biobank	53.8	56.0±11.1
	TBB															2064	1399	86283	Biobank	68.1	53.4±11.2	61.6±8.9
	CRCS-K and KBA GWAS															1120	1116	77583	Clinic-based	25.78	53.26±8.39	45.88±7.75
Total EAS																9038	8304	174855
SAS	Interstroke															114	100	143	Clinic-based	7.02	49.13±12.12	49.61±11.95
Total SAS																114	100	143
Total ALL follow-up																89084	85546	1013843
NA=Not available; AS=Any stroke; AIS=Any ischemic stroke; CES=Cardioembolic stroke; SVS=Small vessel stroke; LAS=Large artery stroke; ICH=Intracerebral hemorrhage; EUR=Europeans; EAS=East asians; AFR=Africans; HIS=Hispanics; SAS=South asians
*upgraded dataset; **new dataset; all other studies are unchanged compared with MEGASTROKE (European ancestry GWAS meta-analysis publicly available); † in clinic-based case-control studies the % women is reported among stroke patients
§ N PSI = 1,377 cases; N FUTURE = 323 cases; N ODYSSEY = 466 cases)

## Sheet: Suppl.Table2
Supplementary Table 2: Genotyping and imputation characteristics of GIGASTROKE samples
Ancestry	Study	Genotyping platforms - SNP panel	Genotyping center	Genotype calling algorithm	Sample call rate	SNP call rate	MAF*	HWE p-value	Assessment of Population Stratification	Imputation software	Imputation reference panel	GWAS Analysis software	Regression (cox/logistic)	Covariates
EUR	ARIC_EA	Affymetrix GeneChip SNP Array 6.0	Broad Institute, USA	Birdseed	>0.95	>0.95	>0.01	>10-5	EIGENSTRAT	IMPUTE 2	HRC (r1.1, 2016)	ProbABEL	Cox with age as a time scale	Age, Sex, PC1-2, Field Center
	CHS_EA	Illumina 370CNV BeadChip	General Clinical Research Center's Phenotyping / Genotyping Laboratory at Cedars-Sinai, USA	Illumina BeadStudio	>0.95	≥0.97	>0.01	≥10-5	PCA	minimac3	HRC (r1.1, 2016)	R version 3.2.3	Cox with time-to-event as a time scale	Age, sex, clinic/site, PC1-5
	FHS_EA	Affymetrix GeneChip Human Mapping 500K Array +50K Human Gene Focused Panel	Affymetrix (Santa Clara), USA	Affymetrix BRLMM	>0.97	>0.98	≥0.01	>10-6	EIGENSTRAT	MACH v1.0.16	HRC (r1.1, 2016)	R version 2.15.3	Cox with age as a time scale	Age, sex, PC1-4, family structure
	EPOZ_EA	Illumina Infinium Global Screening Array (GSA) v1.0	Erasmus MC, Rotterdam, the Netherlands	GenomeStudio	>0.98	>0.98	NA	>10-4	IBD matrix	minimac3	HRC (r1.1, 2016)	ProbABEL v.0.4.4	Cox with age as a time scale	Age, sex, PC1-2
	RS1_EA	Illumina HumanHap550K(+Duo) and 610-Quad BeadChip	Erasmus MC, Rotterdam, the Netherlands	Illumina Bead Studio	>0.98	>0.98	>0.01	>10-6	IBD matrix	MACH/Minimac (2012.11.16)	HRC (r1.1, 2016)	ProbABEL v.0.4.4	Cox with age as a time scale	Age, Sex
	RS2_EA	Illumina HumanHap550-Duo BeadChip	Erasmus MC, Rotterdam, the Netherlands	Illumina Bead Studio	>0.98	>0.98	>0.01	>10-6	IBD matrix	MACH/Minimac (2012.11.16)	HRC (r1.1, 2016)	ProbABEL v.0.4.4	Cox with age as a time scale	Age, Sex
	RS3_EA	Illumina HumanHap610K-Quad	Erasmus MC, Rotterdam, the Netherlands	Illumina Bead Studio	>0.98	>0.98	>0.01	>10-6	IBD matrix	MACH/Minimac	HRC (r1.1, 2016)	ProbABEL v.0.4.4	Cox with age as a time scale	Age, Sex
	threeCities_EA	Illumina Human 610-Quad BeadChip	Centre National de Génotypage, France	Illumina BeadStudio	>0.95	>0.98	>0.01	>10-6	EIGENSTRAT	MACH (version 1.0), minimac (release 11/16/2012)	HRC (r1.1, 2016)	ProbABEL v. 0.1-3-pacoxph-fix-1	Cox with age as a time scale	Age, Sex, PC1-4
	WGHS_EA	Illumina HumanHap300 Duo "+"	Amgen, Cambridge, MA	Illumina BeadStudio v. 3.0	0.98	0.9		> 10-6	PLINK/EIGENSTRAT	MACH/Minimac	HRC (r1.1, 2016)	ProbABEL	Cox with age as a time scale	Age, PC1-10 (cohort is exclusively female)
	PROSPERlogistic_EA	Illumina 660K BeadChip	Erasmus MC, Rotterdam, Nethelands	Illumina Bead Studio	>0.98	>0.98	>0.01	>10-6	IBD matrix	IMPUTE 2	1000G Phase1v3 all ethnicities	SNPtest	Logistic	Age, sex
	UKBiobank	Applied Biosystems UK BiLEVE Axiom Array by Affymetrix (now part of Thermo Fisher Scientific); Applied Biosystems UK Biobank Axiom Array	Affymetrix Research Services Laboratory	Custom genotype calling pipeline	>0.97	NA	>0.01	>10-7	PCA	IMPUTE4	HRC + UK10K + 1000 Genomes reference panel	PLINK2	logistic	Age, sex, PC1-10, genotyping chip
	SHIP	Affymetrix Genome-Wide Human SNP Array 6.0	Affymetrix (Santa Clara), USA	Birdseed2	>0.92	>0.95	NA	>10-4	PCA and MDS	Eaglev2/Minimac3	HRC (r1.1, 2016)	probabel v. 0.4.4	Cox with age as a time scale	Baseline age, sex, PC1-PC4
	MESA	Affymetrix Human SNP Array 6.0	Affymetrix (Santa Clara), USA	Birdseed2	>0.95	>0.95	>0.05	NA	PCA	University of Michigan imputation server	Haplotype Reference Consortium Release 1	ProbABELv0.5.0	Cox with age as a time scale	Age, sex, PC1-3
	EPICCVD	Illumina Human core exome -24 v1.0	University of Cambridge	Illumina Bead Studio	>0.98	>0.95	NA	>10-6	FlashPCA	IMPUTE v2.3.2	Haplotype Reference Consortium	SNPTEST v2.5.2	Logistic	PC1-3
	HABC	Illumina Human 1M-duo	Center for Inherited Disease Research	Illumina Bead Studio	>0.99	>0.97	>0.01	>10-7	EIGENSTRAT	MACH (version 1.0.16)	HRC (r1.1, 2016)	SNPTEST	Logistic	PC1-10
	SiGN (WHI)	Illumina HumanOmni5Exome-4v1	Center for Inherited Disease Research (CIDR), Johns Hopkins University	GenomeStudio version 2011.1, Genotyping Module 1.9.4, and GenTrain version 1.0	>0.95	>0.99	>0.01	>10-3	PCA	Minimac, Eagle	HRC (r1.1, 2016)	Plink1.9	Logistic	Age, Sex, PC1-10
	HUNT	Illumina HumanCoreExome 12v1.0 Illumina HumanCoreExome 12v1.1 Illumina HumanCoreExome 24 w/custom content	Genomics Core Facility, Norwegian University of Science and Technology (NTNU), Trondheim, Norway	Illumina GenomeStudio	>0.99	>0.99	NA	>10-4	PCA (PLINK)	Minimac 3 (v.2.0.1)	2,201 WGS samples from HUNT plus HRC v.1.1 (with 1,023 HUNT WGS samples removed)	SAIGE v.0.29.4.2 (SAIGE v.0.35.8.3 for model 11)	Logistic	age (baseline), sex. Batch, PC1-PC4
	EstBB	Illumina GSAv1.0, GSAv2.0, and GSAv2.0_EST arrays	Core Genotyping Lab of the Institute of Genomics, University of Tartu	Illumina GenomeStudio	>0.95	>0.95	>0.01	>10-4	PLINK2	Eagle, Beagle	Estonian population specific imputation reference of 2297 WGS samples	ProbABEL	Cox with time-to-event as a time scale	Baseline age, sex, PC1-PC5
	AGES	Illumina HumanCNV370 Duo BeadChip	NIA, NIH, USA	Illumina Bead Studio	>0.97	>0.98	>0.01	>10-6	EIGENSTRAT	MACH v 1.0.16	Backbone 1000G v3 all ethnicities	ProbABEL v0.1-9e	Logistic	Age, sex
	GEISINGER	Illumina OmniExpress Exome array and GSA-24v1-0 array	Regeneron Genomics Center	Illumina GenomeStudio	>0.99	>0.95	>0.01	> 10-7	PLINK2	Eagle v2.3, Minimac4	HRC (r1.1, 2016)	SAIGE	Logistic	Age, sex, PC1-PC5
	CCHS (DK)	Illumina MetaboChip	Department of Clinical Biochemistry, Copenhagen University Hospital - Herlev Gentofte	Illumina GenomeStudio	>0.98	>0.98	NA	>10-6	PLINK(v1.96)	Eagle2,Minimac3	HRC (r1.1, 2016)	SNPtest v.2.5.2	Logistic	Age, sex, PC1-2
	DANISH_TR	Illumina Infinium PsychArray	The SNP&SEQ Technology Platform, Science for Life Laboratory, Uppsala, Sweden (http://snpseq.medsci.uu.se/genotyping/snp-services/)	Illumina GenomeStudio	>0.98	>0.99	NA	>10-6	PCA	IMPUTE2 v. 2.3.2	1000 Genomes phase 3	SNPtest v. 2.5.2	Logistic	Age, Sex, PC1-4
	FINRISK	Illumina HumanCoreExome Illumina 610K Illumina Omni Express	Sanger Institute, Hinxton, UK	Illumina Bead Studio	>95%	>0.98, >0.95, >0.95	MAC>2, >0.01, >0.01	>10-6	MDS	SHAPEIT2 (pre-phasing) and IMPUTE2	1000 Genomes haplotypes -- Phase I integrated	R version 2.15	Logistic	PC1-10, Eastern vs. western FINLAND PC1-10 Sampling weights, PC1-10, FINRISK cohort, Eastern vs. western FINLAND
	SMART	Illumina GSA array	NA	Illumina GenomeStudio	>0.95	0.95	0.001	>10-3	PCA	IMPUTE2	1000 Genomes phase 3 and GoNL v5	SNPtest v.2.5.4	Logistic	Age,sex,PC1-2
	ASPREE	Affymetrix Axiom 2.0 Precision Medicine Diversity Research Array	Ramaciotti Centre for Genomics, UNSW	Custom desgin Script, following best practice genotyping and quality control (QC) protocols from Thermo Fisher	>0.90	>0.90	NA	>10-6	PCA PLINK1.9 & SNPrelate	Minimac4 and Eagle (phasing), Michigan Imputation Server	HRC (r1.1, 2016)	PLINK2	logistic	Age, sex, PC1-3
	METASTROKE-ASGC	Illumina HumanHap610-Quad		Illumina Bead Studio	>95%	>95%	<0.01	< 10-6	PCA	MaCH v1.0.16	1000G Phase1v3 all ethnicities	SNPtest	Logistic	Center, PC1-4
	METASTROKE-BRAINS	Illumina HumanHap610-Quad array.		Illumina Bead Studio	>95%	>95%	<0.01	< 10-6	PCA	MaCH v1.0.16	1000G Phase1v3 all ethnicities	SNPtest	Logistic	Center, PC1-4
	METASTROKE-GEOS	Illumina HumanOmni1-Quad_v1-0_B BeadChip	Johns Hopkins Center for Inherited Disease Research (CIDR)	Illumina Bead Studio	>98%	>98%	<0.01	< 10-6	PCA	MaCH v1.0.16	1000G Phase1v3 all ethnicities	SNPtest	Logistic	Center, PC1-4
	METASTROKE-HPS	Illumina 610K Quad	Centre National de Génotypage in Evry, France	Illumina Bead Studio	>98%	>98%	<0.01	< 10-6	PCA	MaCH v1.0.16	1000G Phase1v3 all ethnicities	SNPtest	Logistic	Center, PC1-4
	METASTROKE-ISGS/SWISS	Illumina 610 or 660 genotyping array		Illumina GenomeStudio	>95%	>95%	<0.01	< 10-5	PCA	MaCH v1.0.16	1000G Phase1v3 all ethnicities	SNPtest	Logistic	Center, PC1-4
	METASTROKE-MGH-GASROS	Affymatrix GeneChip SNP Array 6.0	Broad Institute, USA	Birdseed v2	>0.95	>0.95	NA	NA	EIGENSTRAT	IMPUTE 2.2.2	1000G Phase1v3 all ethnicities	R	Logistic	PC1, PC2
	METASTROKE-MILANO	Illumina Human610-Quad v1_B or Human660W-Quad v1_A chips.		Illumina Bead Studio	>0.95	>0.95	<0.01	< 10-5	EIGENSTRAT	MaCH v1.0.16	1000G Phase1v3 all ethnicities	SNPtest	Logistic	PC1, PC2
	METASTROKE-WTCCC2	Illumina Human660W-Quad		Illumina Bead Studio	>98%	>95%	<0.01	< 10-5	EIGENSTRAT	MaCH v1.0.16	1000G Phase1v3 all ethnicities	SNPtest	Logistic	Center, PC1-4
	METASTROKE-VISP	Illumina HumanOmni1-Quad_v1-0_B BeadChip	Johns Hopkins Center for Inherited Disease Research (CIDR)	Illumina Bead Studio	>98%	>95%	<0.01	< 10-5	EIGENSTRAT	MaCH v1.0.16	1000G Phase1v3 all ethnicities	SNPtest	Logistic	Center, PC1-4
	METASTROKE-WHI	Ilumina Omni-quad	Broad Institute, USA	Birdseed v2	>0.95	>0.95	NA	NA	EIGENSTRAT	IMPUTE 2.2.2	1000G Phase1v3 all ethnicities	R	Logistic	PC1, PC2
	SIGN	Illumina HumanOmni5Exome-4v1	Center for Inherited Disease Research (CIDR), Johns Hopkins University, Baltimore, MD, USA	GenomeStudio version 2011.1	>0.95	>0.99	>0.01	>10-3	PCA	SHAPEIT2 (Pre-Phasing) and IMPUTE2	1000G Phase1	SNPTEST	logistic	PC1-10
	DECODE	Illumina HumanHap and OmniExpress arrays	deCode	Bead Studio	>0.97	>0.95	>0.01	>10-3	NA	Inhouse software at deCode	8.453 WGS Icelanders	Inhouse software at deCode	logistic	County of origin
	Young Lacunar DNA	Illumina HumanCoreExome	UCL genotyping facility, London, UK	GenCall, GenomeStudio	>0.97	>0.97	>0.01	>10-6	EIGENSTRAT	SHAPEIT2 (pre-phasing) and IMPUTE v.2.2.2	1000G Phase1v3 all ethnicities	SNPtest	logistic	PC1-2
	SIFAP	Illumina Human Omni 2.5MQuad array	Center for Inherited Disease Research (CIDR), Johns Hopkins University, Baltimore, MD, USA	Illumina GenomeStudio 2010 v2, genotyping module 1.7.4, Gentrain version 1.0	>0.98	>0.95	>0.01	>10-4	PCA	IMPUTE2	1000 Genomes Phase 1 interim reference panel	SNPTEST	logistic	PC1-5
	INTERSTROKE EUR	HumanExomev1-1/cardiometabochip	Genetic Molecular Epidemiology Laboratory in Hamilton, Ontario, Canada	NA	>0.99	>0.99	>0.01	>10-6	PCA	SHAPEIT v2.r790 (Pre-Phasing) and IMPUTE2 v2.3.2	1000G integrated_phase1_v3.20101123	SNPTEST (v.2.5.2)	logistic	PC1-10
	HVH1	Illumina 370CNV BeadChip (HVH1), Illumina Omni Express (HVH2)	Cedars-Sinai	Illumina Genome Studio	>0.95	<0.97	>0.01	>10-5	R, principal components	MaCH, minimac (release stamp 2012-11-16)	1000G v3 all ethnicities	R	logistic	Age, sex, hypertension, index year, PC1
	HVH2	Illumina 370CNV BeadChip (HVH1), Illumina Omni Express (HVH2)	Cedars-Sinai	Illumina Genome Studio	>0.95	>0.97	>0.01	>10-5	R, principal components	MaCH, minimac (release stamp 2012-11-16)	1000G v3 all ethnicities	R	logistic	Age, sex, hypertension, index year, PC1
	Glasgow	Immunochip	Sanger Institute, Hinxton, Cambridge, UK	GenCall, GenomeStudio	>0.95	>0.95	>0.01	>10-6	EIGENSTRAT	SHAPEIT2 (pre-phasing) and IMPUTE2	1000 Genomes haplotypes -- Phase I integrated	SNPtest v2	logistic	PC1-10
	CADISP	Illumina Human610-Quad or Human660W-Quad	Centre National de Génotypage, Evry, France	Illumina Bead Studio	>0.95	>0.95	>0.01	>10-4	IBD matrix	MaCH and MiniMac2	1000 Genomes reference panel	NA	logistic	NA
	SAHLSIS	Illumina Human Omni 5M array	Broad Institute at Harvard Medical School (Boston, USA)	Illumina Genome Studio	>0.97	>0.95	>0	>10-5	PCA	MaCH (Pre-Phasing) and MiniMac	1000 Genomes haplotypes -- Phase I integrated	NA	logistic	PC1-5
	MDC	Illumina HumanOmniExpressExome BeadChip	NA	Illumina Autocall	>0.95	>0.95	>0.01	>10-6	NA	IMPUTE 2	1000G phase1 (v3) all ethnicities	SNPTEST v2.5	logistic	Age, sex
	ICH	Illumina HumanHap610-Quad / Affymetrix 6.0	Broad Institute, USA	NA	>0.95	>0.95	>0.01	>10-6	PCA	IMPUTE2 v.2.2	1000 G Phase I interim release in NCBI build 37		logistic	PC1-4
	Generacion	Illumina® HumanCore ExomeChip, Illumina® Infimum Multi-Ethnic Global consortium array	Washington University in St. Louis	Illumina GenomeStudio	>0.95	>0.95	>0.01	>10-6	gdsfmt R package	minimac 3, eagle	1000G Phase3 v5	SNPTEST	logistic	Age, sex, PC1-2
	German_Ber_Mun_Wur	Illumina GSA v2	Helmholtz Center Munich	Illumina BeadStudio	>0.95	0.99	>0.01	>10-12	fastpca	minimac 4, EAGLE 2.4	HRC (r1.1, 2016)	PLINK2	logistic	age, sex, PC1-10
	NL_EA	Illumina GSA v2	Utrecht University / Radboud University	Illumina BeadStudio	>0.95	0.99	>0.01	>10-12	fastpca	minimac 4, EAGLE 2.4	HRC (r1.1, 2016)	PLINK2	logistic	age, sex, PC1-10
	FINNGEN_HOSPITAL	Illumina, Affymetrix	Institute for Molecular Medicine Finland	GenCall and zCall algorithms for Illumina and AxiomGT1 algorithm for Affymetrix	>0.95	>0.98	MAC>2	>10-6	PCA	Beagle v4.1	SISu v3	SAIGE-0.36.3.2	logistic	sex, age, PC1-10, genotyping batch
	FINNGEN_Population	Illumina, Affymetrix	Institute for Molecular Medicine Finland	GenCall and zCall algorithms for Illumina and AxiomGT1 algorithm for Affymetrix	>0.95	>0.98	MAC>2	>10-6	PCA	Beagle v4.1	SISu v3	SAIGE-0.36.3.2	logistic	sex, age, PC1-10, genotyping batch
	UTARTU-EstBB	Illumina GSAv1.0, GSAv2.0, and GSAv2.0_EST arrays	Core Genotyping Lab of the Institute of Genomics, University of Tartu	Illumina GenomeStudio	>0.95	>0.95	>0.01	>10-4	PLINK2	Eagle, Beagle	Estonian population specific imputation reference of 2297 WGS samples	SAIGE-0.43.1	Logistic	Age, sex, PC1-PC5
	TIMI_EUR (for GRS)	NA	Illumina Multi-Ethnic Genotyping Array, Affymetrix Biobank Array, Infinium Global Array	Illumina AutoCall	>0.98	>0.98	>0.01	>10-6	PLINK2	minimac4	TOPMed Freeze5	R	Cox with time-to-event as a time scale	Age, Sex, PC1-5, HTN, hyperlipid, diabetes, smoking, CAD, AF, CHF
	MVP (follow-up)	Axiom Biobank array + custom content ("MVP 1.0 array")	MVP genotyping vendors 1 & 2	Array Power Tools (APT) version 2.11.3 (Thermo Fisher Scientific)	0.985	80% (overall)	1% (overall)	p<1e-6 overall and within AFR, EUR, or HIS	ADMIXTURE	SHAPEIT4 & Minimac4	1000G (p3v5) + African Genome Resource (AGR) reference panels	regenie	Logistic	age, sex, pc1-10
	MGB (follow-up)	MEGA, MEGAEX, MEG, GSA	MGB-LMM, BROAD								1000 GENOMES	plink	logistic	Age, Sex, PC1-10
	INTERSTROKE (follow-up)	Axiom Precision Medicine Research Array (r3)	Clinical Research Laboratory and Biobank - Genetic and Molecular Epidemiology Laboratory (CRLB-GMEL)	Axiom Power Tools (Genotyping Best Practices)	0.95	0.985	0.005	1x10-8	Genomic inflation factor (estlambda)	PBWT	UK10K + 1000Genomes phase 3	SAIGE	Logistic mixed model	age, sex, 10 PCs, genotyping batch
	EstBB (follow-up)	Illumina GSAv1.0, GSAv2.0, GSAv2.0_EST, and GSAv3.0_EST arrays	Core Genotyping Lab of the Institute of Genomics, University of Tartu	Illumina GenomeStudio	0.95	0.95	0.01	0.0001	PLINK2	Eagle, Beagle	Estonian population specific imputation reference of 2297 WGS samples	regenie (v2.2.4)	logistic	age, sex, PC1-PC5
	BioVU (follow-up)	multi-ethnic genotyping array (MEGA) platform from Illumina	VANTAGE/VANGUARD		>=95%	>=95%	>=0.1%		plink -pca (to generate PCAs)	Minimac4 / Michigan Imputation Server	1000 Genomes Phase 3 v5 reference panel	Plink	Logistic	Age + sex + 4 PCs
	FINNGEN (follow-up)	Illumina, Affymetrix	Institute for Molecular Medicine Finland	GenCall and zCall algorithms for Illumina and AxiomGT1 algorithm for Affymetrix	>0.95	>0.98	MAC>2	>10-6	PCA	Beagle v4.1	SISu v4	SAIGE-0.36.3.2	logistic	sex, age, PC1-10, genotyping batch
	FINNHOSP (follow-up)	Illumina Human Core Exome, Illumina GSA (cases); Illumina Human Core Exome (controls)	Washington University in St. Louis, USA, and Genetic Molecular Epidemiology Laboratory, McMaster University, Canada(cases); Institute for Molecular Medicine Finland, Finland (controls)	Illumina GenomeStudio 2011.1 and zCall	0.95	0.95	MAC>2	>10-6	PLINK	Eagle, Beagle	Finnish SISu (Sequencing Initiative Suomi) v3	PLINK v2	logistic	age, sex, pc1-10, genotyping batch
	PMBB (follow-up)	GSA Genotyping array	Regeneron	Eagle2	0.9	95%	NA	NA	smartpca module in Eigensoft package, merged Hapmap3 dataset for classification	Eagle2 & Minimac4	TOPMed version R2 on GRC38	R	logistics	Eigenvector output from smartpca
EAS	CKBB_ASN (RC12)	Affymetrix Axiom array1/2	BGI, Shenzhen	Axiom Analysis Suite	>0.95	>0.98	>0.01	>10-6	plink	impute 4/shapeit v3	1000 Genomes phase 3	BOLT v2.3.2	Logistic	age, sex, pc1-4, array type
	CKBB_ASN (RC16)	Affymetrix Axiom array1/2	BGI, Shenzhen	Axiom Analysis Suite	>0.95	>0.98	>0.01	>10-6	plink	impute 4/shapeit v3	1000 Genomes phase 3	BOLT v2.3.2	Logistic	age, sex, pc1-4, array type
	CKBB_ASN (RC26)	Affymetrix Axiom array1/2	BGI, Shenzhen	Axiom Analysis Suite	>0.95	>0.98	>0.01	>10-6	plink	impute 4/shapeit v3	1000 Genomes phase 3	BOLT v2.3.2	Logistic	age, sex, pc1-4, array type
	CKBB_ASN (RC36)	Affymetrix Axiom array1/2	BGI, Shenzhen	Axiom Analysis Suite	>0.95	>0.98	>0.01	>10-6	plink	impute 4/shapeit v3	1000 Genomes phase 3	BOLT v2.3.2	Logistic	age, sex, pc1-4, array type
	CKBB_ASN (RC46)	Affymetrix Axiom array1/2	BGI, Shenzhen	Axiom Analysis Suite	>0.95	>0.98	>0.01	>10-6	plink	impute 4/shapeit v3	1000 Genomes phase 3	BOLT v2.3.2	Logistic	age, sex, pc1-4, array type
	CKBB_ASN (RC52)	Affymetrix Axiom array1/2	BGI, Shenzhen	Axiom Analysis Suite	>0.95	>0.98	>0.01	>10-6	plink	impute 4/shapeit v3	1000 Genomes phase 3	BOLT v2.3.2	Logistic	age, sex, pc1-4, array type
	CKBB_ASN (RC58)	Affymetrix Axiom array1/2	BGI, Shenzhen	Axiom Analysis Suite	>0.95	>0.98	>0.01	>10-6	plink	impute 4/shapeit v3	1000 Genomes phase 3	BOLT v2.3.2	Logistic	age, sex, pc1-4, array type
	CKBB_ASN (RC68)	Affymetrix Axiom array1/2	BGI, Shenzhen	Axiom Analysis Suite	>0.95	>0.98	>0.01	>10-6	plink	impute 4/shapeit v3	1000 Genomes phase 3	BOLT v2.3.2	Logistic	age, sex, pc1-4, array type
	CKBB_ASN (RC78)	Affymetrix Axiom array1/2	BGI, Shenzhen	Axiom Analysis Suite	>0.95	>0.98	>0.01	>10-6	plink	impute 4/shapeit v3	1000 Genomes phase 3	BOLT v2.3.2	Logistic	age, sex, pc1-4, array type
	CKBB_ASN (RC88)	Affymetrix Axiom array1/2	BGI, Shenzhen	Axiom Analysis Suite	>0.95	>0.98	>0.01	>10-6	plink	impute 4/shapeit v3	1000 Genomes phase 3	BOLT v2.3.2	Logistic	age, sex, pc1-4, array type
	HISAYAMA_ASN (incident analysis only)	HumanOmniExpressExome BeadChip array	Center for Integrative Medical Science (RIKEN) and Iwate Medical Megabank Organization (Iwate Medical University), Japan	GenomeStudio	>0.98	>0.99	HGC>5	>10-6	GCTA	SHAPEIT2 (pre-phasing) and MiniMac3	1000 Genomes phase 3	ProbABELv0.5.0	Cox with time-to-event as a time scale	Age, Sex, PC1-5
	KCPS2_ASN	Affymetrix GeneChip SNP Array 6.0 (Korean chip)	DNAlink, Korea	Affymetrix BRLMM	>0.95	>0.95	>0.01	>10-4	PCA	IMPUTE4	1000 Genomes reference panel	PLINK2	logistic	Age, sex
	BIOBANK_JAPAN_1	﻿Illumina HumanOmniExpressExome BeadChip or a combination of the Illumina HumanOmniExpress and HumanExome BeadChips	RIKEN GENESIS CO.,LTD.	GenomeStudio	>0.98	>0.99	HGC>5	>10-6	PLINK	Eagle v2.4.1 + Minimac4 v1.0.2	BBJ1k+1KGp3v5	REGENIEv2.0.2	Logistic with approximate Firth correction	age,sex,pc1-10
	BIOBANK_JAPAN_1r (for PGS)	Infinium Asian Screening Array-24 v1.0 BeadChip	RIKEN GENESIS CO.,LTD.	GenomeStudio	>0.98	>0.99	HGC>5	>10-6	PLINK	Eagle v2.4.1 + Minimac4 v1.0.2	BBJ1k+1KGp3v5	NA	NA	NA
	BIOBANK_JAPAN_2 (for PGS)	Infinium Asian Screening Array-24 v1.0 BeadChip	RIKEN GENESIS CO.,LTD.	GenomeStudio	>0.98	>0.99	HGC>5	>10-6	PLINK	Eagle v2.4.1 + Minimac4 v1.0.2	BBJ1k+1KGp3v5	NA	NA	NA
	HISAYAMA_FSR	HumanOmniExpressExome BeadChip array	Center for Integrative Medical Science (RIKEN) and Iwate Medical Megabank Organization (Iwate Medical University), Japan	GenomeStudio	>0.95	>0.99	>0.01	>10-6	PCA	SHAPEIT2 (pre-phasing) and MiniMac3	1000 Genomes phase 3	NA	Logistic	PC1-2
	INTERSTROKE_ASN	HumanExomev1-1/cardiometabochip	Genetic Molecular Epidemiology Laboratory in Hamilton, Ontario, Canada	NA	>0.99	>0.99	>0.01	>10-6	PCA	SHAPEIT v2.r790 (Pre-Phasing) and IMPUTE2 v2.3.2	1000G integrated_phase1_v3.20101123	SNPTEST (v.2.5.2)	Logistic	PC1-10
	TOHUKU_MEGABANK (for MR, LDSC, and PGS [risk factor GWAS])	Axiom customized genotyping array designed by the TMM (Japonica array version 2)	Tohoku University Tohoku Medical Megabank Org. (ToMMo), JPN	GeneTitan, ThermoFisher Scientific	>0.95	>0.95	>0.01	>10-5	PLINK	Eagle v2.4.1 + Minimac3 v2.0.1	1000G Phase3v5 (cross-ancestry)	BOLT-LMM v2.3.4	Linear regression with LMM for stroke risk factors	Age, Sex, PC1-10
	TIMI_EAS (for GRS)	NA	Illumina Multi-Ethnic Genotyping Array, Affymetrix Biobank Array, Infinium Global Array	Illumina AutoCall	>0.98	>0.98	>0.01	>10-6	PLINK2	minimac4	TOPMed Freeze5	R	Cox with time-to-event as a time scale	Age, Sex, PC1-5, HTN, hyperlipid, diabetes, smoking, CAD, AF, CHF
	CKBB_ASN (follow-up)	Affymetrix Axiom array1/2	BGI, Shenzhen	Axiom Analysis Suite	>0.95	>0.98	>0.01	>10-6	plink	impute 4/shapeit v3	1000 Genomes phase 3	BOLT v2.3.2	Logistic	age, sex, pc1-4, array type
	INTERSTROKE (follow-up)	Axiom Precision Medicine Research Array (r3)	Clinical Research Laboratory and Biobank - Genetic and Molecular Epidemiology Laboratory (CRLB-GMEL)	Axiom Power Tools (Genotyping Best Practices)	0.95	0.985	0.005	1x10-8	Genomic inflation factor (estlambda)	PBWT	UK10K + 1000Genomes phase 3	SAIGE	Logistic mixed model	age, sex, 10 PCs, genotyping batch
	TBB (follow-up)	Axiom customized Genome-Wide array(TWBv2.0)	National Center for Genome Medicine	Axiom Analysis Suite	>0.95	>0.5	>0.001	>10-5	PCA	IMPUTE2 v2.3.1	1000 Genome project EAS panel/TWB WGS panel	PLINK2	SAS Logistic regression/R Cox regression	Age, sex, PC1-5
	CRCS-K and KBA GWAS (follow-up)	Korea Biobank Array v1.1	National Institute of Health, Republic of Korea	Axiom GT1	0.97	0.95	0.01	1e-6	KING v2, FlashPCA	Minimac v4	Merged reference panel (1KG P3 + Korean Reference genome(n=397))	plink v2	logistic (firth)	age, sex, PC 1-10
AFR	ARIC_AA	Affymetrix GeneChip SNP Array 6.0	Broad Institute, USA	Birdseed	>0.95	>0.95	>0.01	>10-5	EIGENSTRAT	IMPUTE 2	1000G Phase1v3 all ethnicities	ProbABEL	Cox with age as a time scale	Age, Sex, PC1-4
	CHS_AA	Illumina Human Omni1-Quad v1 BeadChip	General Clinical Research Center's Phenotyping / Genotyping Laboratory at Cedars-Sinai, USA	Illumina GenomeStudio	>0.95	≥0.97	>0.01	≥10-5	PCA	minimac3	HRC (r1.1, 2016)	R version 3.2.3	Cox with time-to-event as a time scale	Age, sex, clinic/site, PC1-5
	REGARDS_SIGNET_AA (incident analysis only)	Affymetrix Genome-Wide Human SNP Array 6.0.	NA	Birdseed2	>0.95	>0.95	>0.05	NA	PCA	University of Michigan imputation server	1,000 Genomes Phase 1	SNPTEST	Logistic	Age, Sex, PC1-10
	MESA_AA	Affymetrix Human SNP Array 6.0	Affymetrix (Santa Clara), USA	Birdseed2	>0.95	>0.95	>0.05	NA	PCA	University of Michigan imputation server	1,000 Genomes Phase 1	ProbABELv0.5.0	Cox with age as a time scale	Age, sex, PC1
	HABC_AA	Illumina Human1M-Duov3_B	Center for Inherited Disease Research	Illumina Bead Studio	>0.95	>0.95	NA	NA	PLINK2	University of Michigan imputation server	Consortium on Asthma among African-ancestry Populations in the Americas (CAAPA) panel	Plink1.9	Logistic	Age, Sex, PC1-10
	JHS_AA (incident analysis only)	Affymetrix GeneChip SNP Array 6.0	NA	Birdseed2	>0.90	>0.90	>0.01	>10-6	PCA	University of Michigan imputation server	1000G Phase3v5	EPACTS 3.2.6	Logistic	Age, Sex, PC1-10
	INTERSTROKE_AA	HumanExomev1-1/cardiometabochip	Genetic Molecular Epidemiology Laboratory in Hamilton, Ontario, Canada	NA	>0.99	>0.99	>0.01	>10-6	PCA	SHAPEIT v2.r790 (Pre-Phasing) and IMPUTE2 v2.3.2	1000G integrated_phase1_v3.20101123	SNPTEST (v.2.5.2)	Logistic	PC1-10
	SIGN_4	Illumina HumanOmni5Exome-4v1	Center for Inherited Disease Research (CIDR), Johns Hopkins University, Baltimore, MD, USA	GenomeStudio version 2011.1	>0.95	>0.99	>0.01	>10-3	PCA	SHAPEIT2 (Pre-Phasing) and IMPUTE2	1000G Phase1	SNPTEST	logistic	PC1-10
	SIGN_3	Illumina HumanOmni5Exome-4v1	Center for Inherited Disease Research (CIDR), Johns Hopkins University, Baltimore, MD, USA	GenomeStudio version 2011.1	>0.95	>0.99	>0.01	>10-3	PCA	SHAPEIT2 (Pre-Phasing) and IMPUTE2	1000G Phase1	SNPTEST	logistic	PC1-10
	TIMI_AFR (for GRS)	NA	Illumina Multi-Ethnic Genotyping Array, Affymetrix Biobank Array, Infinium Global Array	Illumina AutoCall	>0.98	>0.98	>0.01	>10-6	PLINK2	minimac4	TOPMed Freeze5	R	Cox with time-to-event as a time scale	Age, Sex, PC1-5, HTN, hyperlipid, diabetes, smoking, CAD, AF, CHF
	MVP (follow-up)	Axiom Biobank array + custom content ("MVP 1.0 array")	MVP genotyping vendors 1 & 2	Array Power Tools (APT) version 2.11.3 (Thermo Fisher Scientific)	0.985	80% (overall)	1% (overall)	p<1e-6 overall and within AFR, EUR, or HIS	ADMIXTURE	SHAPEIT4 & Minimac4	1000G (p3v5) + African Genome Resource (AGR) reference panels	regenie	Logistic	age, sex, pc1-10
	INTERSTROKE (follow-up)	Axiom Precision Medicine Research Array (r3)	Clinical Research Laboratory and Biobank - Genetic and Molecular Epidemiology Laboratory (CRLB-GMEL)	Axiom Power Tools (Genotyping Best Practices)	0.95	0.985	0.005	1x10-8	Genomic inflation factor (estlambda)	PBWT	UK10K + 1000Genomes phase 3	SAIGE	Logistic mixed model	age, sex, 10 PCs, genotyping batch
	PMBB (follow-up)	GSA Genotyping array	Regeneron	Eagle2	0.9	95%	NA	NA	smartpca module in Eigensoft package, merged Hapmap3 dataset for classification	Eagle2 & Minimac4	TOPMed version R2 on GRC38	R	logistics	Eigenvector output from smartpca
	SIREN (follow-up)	Illumina H3A	Illumina	GenCall, GenomeStudio	0.85	NA	0.01	1E-5	EIGENSOFT SmartPCA was used for anchoring with 1000G	Minimac4 deloyed in TopMED BioDataCatalyst	TopMED Reference Panel r2 with Haplotypes from 97,256 samples.	PLINK	Logistic	Age + Sex + PCs1..10 + Hypertension + Diabetes + Dyslipidemia + Cardiac Status + Waist-Hip ratio
HIS	MESA_HA	Affymetrix Human SNP Array 6.0	Affymetrix (Santa Clara), USA	Birdseed2	>0.95	>0.95	>0.05	NA	PCA	University of Michigan imputation server	1,000 Genomes Phase	ProbABELv0.5.0	Cox with age as a time scale	Age, sex, PC1-3
	NOMAS_HA	Affymetrix GeneChip SNP Array 6.0	Hussman Institute for Human Genomics	Affymetrix Power Tools	>0.95	>0.95	>0.01	>10-6	EIGENSTRAT	IMPUTE 2	1000G Phase1v3 all ethnicities	PLINK	Logistic	Age, sex, PC1-3
	INTERSTROKE_HA	HumanExomev1-1/cardiometabochip	Genetic Molecular Epidemiology Laboratory in Hamilton, Ontario, Canada	NA	>0.99	>0.99	>0.01	>10-6	PCA	SHAPEIT v2.r790 (Pre-Phasing) and IMPUTE2 v2.3.2	1000G integrated_phase1_v3.20101123	SNPTEST (v.2.5.2)	Logistic	PC1-10
	JSB_BRAZIL	Axiom_PMRA.r1	McGill Genome Centre	AxiomGT1 algorithm	>0.95	>0.98	NA	>10-6	PLINK	University of Michigan imputation server	1000G Phase3v5 (AMR)	REGENIE	Logistic mixed model	Age, sex, PC1-4
	MVP (follow-up)	Axiom Biobank array + custom content ("MVP 1.0 array")	MVP genotyping vendors 1 & 2	Array Power Tools (APT) version 2.11.3 (Thermo Fisher Scientific)	0.985	80% (overall)	1% (overall)	p<1e-6 overall and within AFR, EUR, or HIS	ADMIXTURE	SHAPEIT4 & Minimac4	1000G (p3v5) + African Genome Resource (AGR) reference panels	regenie	Logistic	age, sex, pc1-10
	INTERSTROKE (follow-up)	Axiom Precision Medicine Research Array (r3)	Clinical Research Laboratory and Biobank - Genetic and Molecular Epidemiology Laboratory (CRLB-GMEL)	Axiom Power Tools (Genotyping Best Practices)	0.95	0.985	0.005	1x10-8	Genomic inflation factor (estlambda)	PBWT	UK10K + 1000Genomes phase 3	SAIGE	Logistic mixed model	age, sex, 10 PCs, genotyping batch
SAS	RACE1	Illumina 660W-Quad BeadChip and Illumina Human Omni Express	Center for Inherited Disease Research (CIDR), Johns Hopkins University, Baltimore, MD, USA	NA	>0.95	>0.99	>0.01	>10-3	EIGENSTRAT	SHAPEIT2 (Pre-Phasing) and IMPUTE2	1000G Phase 1	SNPTEST	Logistic	PC1-10
	RACE2	Illumina 660W-Quad BeadChip and Illumina Human Omni Express	Center for Inherited Disease Research (CIDR), Johns Hopkins University, Baltimore, MD, USA	NA	>0.95	>0.99	>0.01	>10-3	EIGENSTRAT	SHAPEIT2 (Pre-Phasing) and IMPUTE2	1000G Phase 1	SNPTEST	Logistic	PC1-10
	AIIMS_DELHI	Illumina genome screen array version 2.0	Outsourced to private company	Illumina Genome Studio	>0.95	>0.95	>0.01	>10-5	EIGENSOFT v7.2.1	TOPMedimputationserver	TOPMed vR2	GCTA	Generalized mixed model	Age, sex, PC1-10
	INTERSTROKE (follow-up)	Axiom Precision Medicine Research Array (r3)	Clinical Research Laboratory and Biobank - Genetic and Molecular Epidemiology Laboratory (CRLB-GMEL)	Axiom Power Tools (Genotyping Best Practices)	0.95	0.985	0.005	1x10-8	Genomic inflation factor (estlambda)	PBWT	UK10K + 1000Genomes phase 3	SAIGE	Logistic mixed model	age, sex, 10 PCs, genotyping batch
NA=Not applied a specific threshold or information not available; EUR=Europeans; EAS=East asians; AFR=Africans; HIS=Hispanics; SAS=South asians; MAF=Minor allele frequency; MAC=Minor allele count; HGC=Heterozygous genotype count; HWE=Hardy-Weinberg equilibrium; HRC=Haplotype reference consortium; PC=Principal component; MR=Mendelian randomization; LDSC=LD-score regression; PGS=polygenic risk score
* Instead of filtering variants on minor allele frequncy, few studies filter on minor allele count (MAC) or heterozygous genotype count (HGC)

## Sheet: Suppl.Table3
Supplementary Table 3A: Lambda values for individual GWAS
Ancestry	Study	AS	AIS	SVS	CES	LAS	ICH
EUR	ARIC_EA	1.007	1.008	1.006	1.004	1.017	0.991
	CHS_EA	1.022	1.01	1.013	1.006	1.008	1.013
	FHS_EA	1.031	1.023	1.029	1.031	1.019	1.025
	EPOZ_EA	1.019	NA	NA	NA	NA	NA
	RS1_EA	1.014	1.011	1.008	1.016	0.977	1.011
	RS2_EA	1.03	1.019	NA	1.019	NA	NA
	RS3_EA	0.989	1.023	NA	NA	NA	NA
	threeCities_EA	1.003	1.003	1.014	1.011	NA	1.024
	WGHS_EA	1.003	0.993	NA	NA	NA	NA
	PROSPERlogistic_EA	1.011	NA	NA	NA	NA	NA
	UKBiobank	1.008	1.009	NA	NA	NA	1.003
	SHIP	1.014	1.008	NA	NA	NA	NA
	MESA	0.997	1	NA	NA	NA	NA
	EPICCVD	1.007	1.032	NA	NA	NA	1.13
	HABC	0.973	0.948	NA	0.854	0.928	NA
	SiGN (WHI)	1.01449	1.01449	0.988	1.021		NA
	HUNT	1.025	1.03	NA	1.026	NA	1.017
	EstBB	1.022	1.025	1	1.016	1.001	1.017
	AGES	1.017	1.001	NA	NA	NA	NA
	GEISINGER	0.886	NA	NA	NA	NA	NA
	CCHS (DK)	1.002	1.012	NA	1.004	NA	1.003
	DANISH_TR	1.045	NA	NA	NA	NA	NA
	FINRISK	1.062	1.092	NA	NA	NA	NA
	SMART	1.001	0.998	NA	NA	NA	NA
	ASPREE	0.993	0.997	1.017	0.987	1.004	NA
	MEGASTROKE_nonoverlapping	1.067	1.067	1.1	1.082	1.114	1.009
	Generacion	0.974	0.974	1.008	0.958	0.936	NA
	German_Ber_Mun_Wur	1.129	1.128	1.066	1.053	1.038	NA
	NL_EA	0.993	0.993	1.022	1.073	1.073	NA
	FINGEN_HOSPITAL	1.044	1.041	NA	NA	NA	1.017
	FINGEN_Population	0.998	1.001	NA	NA	NA	1.021
	UTARTU-EstBB	1.011	1.011	1.011	0.99	1.017	NA
EAS	CKBB_ASN (RC12)	1.002	NA	NA	NA	NA	NA
	CKBB_ASN (RC16)	1.004	NA	NA	NA	NA	NA
	CKBB_ASN (RC26)	1.001	NA	NA	NA	NA	NA
	CKBB_ASN (RC36)	1.003	NA	NA	NA	NA	NA
	CKBB_ASN (RC46)	0.994	NA	NA	NA	NA	NA
	CKBB_ASN (RC52)	1.003	NA	NA	NA	NA	NA
	CKBB_ASN (RC58)	0.996	NA	NA	NA	NA	NA
	CKBB_ASN (RC68)	1.004	NA	NA	NA	NA	NA
	CKBB_ASN (RC78)	1.006	NA	NA	NA	NA	NA
	CKBB_ASN (RC88)	1.002	NA	NA	NA	NA	NA
	HISAYAMA_ASN (incident analysis only)	0.987489		NA	NA	NA	NA
	KCPS2_ASN	1.011	1.006	NA	NA	NA	NA
	BIOBANK_JAPAN	1.084	1.084	1.026	0.999	1.023	NA
	HISAYAMA_FSR	1.012	1.012	NA	1.02	NA	NA
	INTERSTROKE_ASN	1.068	1.037	1	1.01	1.045	NA
AFR	ARIC_AA	NA	1.012	NA	NA	NA	NA
	CHS_AA	NA	1.043	NA	NA	NA	NA
	REGARDS_SIGNET_AA (incident analysis only)	1.00772	NA	NA	NA	NA	NA
	MESA_AA	1.012	1.007	NA	NA	NA	NA
	HABC_AA	1.113	1.087	NA	NA	1.016	NA
	JHS_AA (incident analysis only)	1.0044	NA	NA	NA	NA	NA
	INTERSTROKE_AA	NA	1.068	1.074	1.081	1.061	NA
	SIGN_4	NA	NA	1.003	0.997	1.008	NA
	SIGN_3	NA	NA	1.047	1.036	1.059	NA
	COMPASS	1.04	NA	NA	NA	NA	NA
HIS	MESA_HA	1.03	1.02	NA	NA	NA	NA
	NOMAS_HA	1.008	1.01	NA	NA	NA	NA
	INTERSTROKE_HA	1.122	0.998	1.088	1.024	1.024	NA
	JSB_BRAZIL	1.023	1.023	0.994	0.947	1.017	NA
SAS	RACE1	1.014	1.014	1.028	1.033	1.014	NA
	RACE2	0.943	0.943	0.956	0.974	0.99	NA
	AIIMS_DELHI	0.999	0.997	1	0.987	1.003	NA
NA=Not available; AS=Any stroke; AIS=Any ischemic stroke; CES=Cardioembolic stroke; SVS=Small vessel stroke; LAS=Large artery stroke; ICH=Intracerebral hemorrhage; EUR=Europeans; EAS=East asians; AFR=Africans; HIS=Hispanics; SAS=South asians
Supplementary Table 3B: LD Scrore regression intercepts of ancestry specific meta-analysis of GWAS
Ancestry	AS	AIS	SVS	CES	LAS	ICH
EUR	1.1	1.1	1.08	1.06	1.09	1.02
EAS	0.99	0.97	1	1.02	1.02	NA
AFR	1.07	NA	1.02	0.98	0.97	NA
HIS	1.12	1	1.03	0.91	1.05	NA
SAS	0.96	0.96	0.94	1.01	1.1	NA
NA suggest the GWAS is unavailable or the study is undepowered to run LD scrore regression.
Supplementary Table 3C: The SNP-heritability estimates on observed scale from Cov-LDSC
Ancestry	AS	AIS	SVS	CES	LAS	ICH
EUR	4.8E-3 (5E-4)	4.9E-3 (5E-4)	3.3E-3 (1.1E-3)	7.4E-3 (1.2E-3)	2E-3 (1.2E-3)	4E-4 (6E-4)
EAS	0.03 (9.8E-3)	0.05 (0.02)	0.05 (0.02)	7.9E-3 (0.02)	0.03 (0.02)	NA
AFR	-0.01 (0.09)	NA	0.57 (0.75)	0.54 (0.55)	-0.41 (1.03)	NA
HIS	0.29 (0.31)	0.52 (0.48)	-0.28 (0.96)	2.38 (1.11)	9.5E-3 (0.84)	NA
SAS	0.02 (0.21)	0.02 (0.21)	0.71 (0.49)	-0.15 (0.37)	-1.23 (0.51)	NA
NA suggest the GWAS is unavailable or the study is undepowered to run LD scrore regression.

## Sheet: Suppl.Table4
Supplementary Table 4A: Genome-wide significant stroke risk loci identified in the GWAS meta-analysis using METAL																	Supplementary Table 4B: Genome-wide significant loci in different analyses								Supplementary Table 4C: Genome-wide significant loci for different stroke phenotypes
SNP ID	coordinates	Phenotype		Ancestry		Old_Novel	Gene	Function	EA/OA	EAF	OR	95%CI	P-value	P-value correcting for ancestry-specific LD score intercepts	N_EVENT/TOTAL
		Main*	Other phenotype in Main ancestry	Main†	Other												Locus	CROSS-ANC	AFR	EAS	EUR	HIS	SAS		Locus	AS	AIS	CES	LAS	SVS
rs73852583	3:81070417	AIS		AFR		NOVEL	3p12	intron_variant	A/G	0.0968	1.44	(1.26-1.63)	3.352e-08		1270/12765		3p12		AIS						3p12		1
rs2405068	9:98386311	SVS		AFR		NOVEL	PTCH1	intergenic_variant	A/G	0.3164	1.54	(1.32-1.80)	4.592e-08		423/3037		PTCH1		SVS						PTCH1					1
rs16998073	4:81184341	AIS	AS	CROSS-ANC	EAS (AS)	NOVEL	FGF5	upstream_gene_variant	T/A	0.3042	1.04	(1.03-1.06)	1.12e-11	2.25e-11	83644/1443180		FGF5	AIS,AS		AS					FGF5	1	1
rs10886430	10:121010256	AIS	AS	CROSS-ANC	EUR (AS, AIS)	NOVEL	GRK5	intron_variant	G/A	0.1227	1.08	(1.05-1.10)	2.048e-11	1.47e-10	58808/1234420		GRK5	AIS,AS			AS, AIS				GRK5	1	1
rs2501966	6:49457835	AIS	AS	CROSS-ANC	EUR (AS)	NOVEL	CENPQ	intron_variant	A/G	0.5358	1.04	(1.03-1.05)	6.188e-11	1.635e-10	84440/1453250		CENPQ	AIS,AS			AS				CENPQ	1	1
rs680084	1:170628255	CES		CROSS-ANC	EUR (CES)	NOVEL	PRRX1	upstream_gene_variant	G/A	0.4661	1.10	(1.07-1.13)	8.049e-11	2.283e-09	12026/687803		PRRX1	CES			CES				PRRX1			1
rs4444878	4:187213883	CES	AIS	CROSS-ANC	EUR (AIS, CES)	NOVEL	F11	downstream_gene_variant	A/C	0.3906	1.10	(1.07-1.13)	1.253e-10	3.709e-10	12734/702224		F11	CES,AIS			AIS, CES				F11		1	1
rs2397816	15:96119880	AIS	AS	CROSS-ANC	EUR (AIS)	NOVEL	LINC00924	intergenic_variant	A/G	0.4053	1.04	(1.03-1.05)	4.491e-10	8.899e-10	72578/1240870		LINC00924	AIS,AS			AIS				LINC00924	1	1
rs11907011	20:33767770	AIS	AS	CROSS-ANC	EUR (AS, AIS)	NOVEL	PROCR	intron_variant	C/T	0.8983	1.06	(1.04-1.09)	9.856e-10	7.212e-09	83097/1449630		PROCR	AIS,AS			AS, AIS				PROCR	1	1
rs12579302	12:90050503	AS		CROSS-ANC		NOVEL	ATP2B1	intron_variant	A/G	0.753	1.04	(1.03-1.05)	1.338e-09	2.228e-09	105648/1567460		ATP2B1	AS							ATP2B1	1
rs7974266	12:113007602	AIS	AS	CROSS-ANC	EUR (AIS)	NOVEL	PTPN11	upstream_gene_variant	T/C	0.5953	1.04	(1.03-1.06)	1.427e-09	1.588e-09	77984/1432140		PTPN11	AIS,AS			AIS				PTPN11	1	1
rs12426667	12:54433483	AIS	AS	CROSS-ANC		NOVEL	HOXC4	intron_variant	A/C	0.6466	1.04	(1.03-1.05)	1.876e-09	5.788e-09	81150/1446210		HOXC4	AIS,AS							HOXC4	1	1
rs4681330	3:146378341	AS		CROSS-ANC		NOVEL	PLSCR5	intergenic_variant	C/T	0.3641	1.03	(1.02-1.04)	2.797e-09	1.163e-08	107104/1573940		PLSCR5	AS							PLSCR5	1
rs2108911	17:56570500	AIS	AS	CROSS-ANC	EUR (AS, AIS)	NOVEL	MTMR4	intron_variant	C/T	0.1962	1.05	(1.04-1.07)	4.003e-09	3.835e-08	58137/1228030		MTMR4	AIS,AS			AS, AIS				MTMR4	1	1
rs7973143	12:52263869	AS		CROSS-ANC		NOVEL	ANKRD33	intergenic_variant	T/A	0.5995	1.03	(1.02-1.05)	5.833e-09	2.508e-08	99044/1529760		ANKRD33	AS							ANKRD33	1
rs2738158	8:6749669	CES		CROSS-ANC		NOVEL	DEFB1	intergenic_variant	G/A	0.21	1.14	(1.09-1.19)	6.616e-09	4.768e-09	11979/687587		DEFB1	CES							DEFB1			1
rs415895	11:9769562	AIS		CROSS-ANC		NOVEL	SWAP70	missense_variant	G/C	0.5757	1.04	(1.02-1.05)	6.972e-09	2.108e-08	75124/1416400		SWAP70	AIS							SWAP70		1
rs7800053	7:27316640	AS		CROSS-ANC		NOVEL	EVX1	intergenic_variant	G/A	0.1044	1.05	(1.03-1.07)	9.621e-09	2.808e-08	108277/1573390		EVX1	AS							EVX1	1
rs2877984	1:183090497	AS		CROSS-ANC		NOVEL	LAMC1	intron_variant	G/A	0.567	1.03	(1.02-1.04)	1.03e-08	2.543e-08	108921/1578780		LAMC1	AS							LAMC1	1
rs2455132	1:3221083	SVS	AS, AIS	CROSS-ANC	EUR (AS)	NOVEL	PRDM16	intron_variant	C/T	0.73	1.10	(1.06-1.13)	1.175e-08	2.829e-08	12370/622810		PRDM16	SVS,AS, AIS			AS				PRDM16	1	1			1
rs2316757	17:45066225	AS		CROSS-ANC		NOVEL	RPRML	intron_variant	A/G	0.4059	1.03	(1.02-1.05)	1.542e-08	4.07e-08	102718/1557350		RPRML	AS							RPRML	1
rs4298492	8:26024889	AS		CROSS-ANC		NOVEL	EBF2	intergenic_variant	A/G	0.7561	1.04	(1.02-1.05)	1.741e-08	4.983e-08	105914/1568420		EBF2	AS							EBF2	1
rs6722806	2:43627715	AS		CROSS-ANC		NOVEL	THADA‖	intron_variant	A/T	0.6642	1.04	(1.02-1.05)	1.956e-08	6.404e-08	104295/1559730		THADA	AS							THADA	1
rs1973765	11:1898664	AIS	AS	CROSS-ANC		NOVEL	LSP1¶	intron_variant	C/T	0.4821	1.04	(1.02-1.05)	1.998e-08	1.047e-07	80376/1437440		LSP1	AIS,AS							LSP1	1	1
rs56393506	6:161089307	LAS		CROSS-ANC		NOVEL	LPA‖	upstream_gene_variant	T/C	0.1562	1.16	(1.10-1.22)	2.078e-08	7.534e-08	8352/572427		LPA	LAS							LPA				1
rs2663905	15:81359137	AS		CROSS-ANC		NOVEL	MESDC1	intron_variant	G/A	0.3787	1.03	(1.02-1.05)	2.33e-08	3.607e-08	94565/1533650		MESDC1	AS							MESDC1	1
rs11691032	2:164788513	AS		CROSS-ANC		NOVEL	FIGN	intron_variant	C/G	0.2975	1.03	(1.02-1.05)	2.489e-08	2.726e-08	107180/1569880		FIGN	AS							FIGN	1
rs114798023	7:108198301	INC_AIS		CROSS-ANC		NOVEL	THAP5#	intron_variant	G/A	0.02	1.29	(1.18-1.41)	3.239e-08		15838/567774		THAP5	INC_AIS,							THAP5		1
rs60401382	10:124227624	SVS	AS, AIS	CROSS-ANC	EUR (AS, AIS)	NOVEL	HTRA1¶	intron_variant	C/T	0.64	1.08	(1.05-1.12)	3.682e-08	6.926e-08	13126/649734		HTRA1	SVS,AS, AIS			AS, AIS				HTRA1	1	1			1
rs12539561	7:106437611	AIS	AS	CROSS-ANC	EUR (AS)	NOVEL	PIK3CG¶	downstream_gene_variant	C/T	0.1675	1.04	(1.03-1.06)	4.938e-08	8.246e-08	84951/1458020		PIK3CG	AIS,AS			AS				PIK3CG	1	1
rs2351524	2:203880992	AIS	AS	CROSS-ANC	EUR (AS, AIS)	OLD_LAC_STROKE‡	NBEAL1	5_prime_UTR_variant	C/T	0.8768	1.07	(1.05-1.09)	3.778e-10	1.908e-09	61314/1235920		NBEAL1	AIS,AS			AS, AIS				NBEAL1	1	1
rs9515201	13:111040798	SVS	AS, AIS, INC_AS	CROSS-ANC	EAS (AS, AIS), EUR (AS)	OLD_MEGASTROKE+UKBB‡	COL4A2	intron_variant	A/C	0.25	1.11	(1.07-1.15)	2.119e-08	4.887e-08	12248/632950		COL4A2	SVS,AS, AIS, INC_AS		AS, AIS	AS				COL4A2	1	1			1
rs1549758	7:150695726	AIS	AS	CROSS-ANC	EUR (AS, AIS)	OLD_MEGASTROKE+UKBB‡	NOS3¶	synonymous_variant	T/C	0.269	1.04	(1.03-1.06)	1.953e-08	9.803e-08	75902/1423520		NOS3	AIS,AS			AS, AIS				NOS3	1	1
rs649129	9:136154304	AIS		CROSS-ANC	EUR (AS, AIS, CES, LAS)	OLD_MEGASTROKE‡	ABO	upstream_gene_variant	T/C	0.2217	1.06	(1.04-1.08)	7.516e-10	2.252e-09	50125/644779		ABO	AIS			AS, AIS, CES, LAS				ABO	1	1	1	1
rs880315	1:10796866	AIS	AS	CROSS-ANC	EUR (AS, AIS)	OLD_MEGASTROKE‡	CASZ1	intron_variant	C/T	0.454	1.05	(1.03-1.06)	1.908e-13	2.97e-12	78178/1426040		CASZ1	AIS,AS			AS, AIS				CASZ1	1	1
rs42035	7:92239531	AIS	AS, INC_AS	CROSS-ANC	EUR (AS, AIS)	OLD_MEGASTROKE‡	CDK6	3_prime_UTR_variant	A/G	0.7605	1.06	(1.04-1.07)	3.333e-12	3.465e-11	64739/1268420		CDK6	AIS,AS, INC_AS			AS, AIS				CDK6	1	1
rs7859362	9:22105927	AIS	AS	CROSS-ANC	EUR (AS, AIS)	OLD_MEGASTROKE‡	CDKN2B-AS1	intron_variant	C/T	0.5351	1.04	(1.03-1.05)	3.631e-11	3.485e-10	85792/1454060		CDKN2B-AS1	AIS,AS			AS, AIS				CDKN2B-AS1	1	1
rs6536024	4:155543369	CES	AS, AIS	CROSS-ANC	EUR (AS, AIS, CES)	OLD_MEGASTROKE‡	FGA¶	upstream_gene_variant	C/T	0.5381	1.09	(1.06-1.12)	3.209e-08	6.88e-08	12057/692405		FGA	CES,AS, AIS			AS, AIS, CES				FGA	1	1	1
rs79318212	6:1365244	AIS	AS	CROSS-ANC	EUR (AS, AIS)	OLD_MEGASTROKE‡	FOXF2	intergenic_variant	G/A	0.1142	1.09	(1.07-1.11)	3.58e-14	5.21e-13	59774/1243540		FOXF2	AIS,AS			AS, AIS				FOXF2	1	1
rs1573644	15:91421283	AIS	AS	CROSS-ANC	EUR (AIS)	OLD_MEGASTROKE‡	FURIN	intron_variant	C/T	0.3103	1.04	(1.03-1.06)	3.557e-09	1.019e-08	76382/1426280		FURIN	AIS,AS			AIS				FURIN	1	1
rs2107595	7:19049388	LAS	AS, AIS	CROSS-ANC	EUR (LAS)	OLD_MEGASTROKE‡	HDAC9	intergenic_variant	A/G	0.2324	1.16	(1.12-1.21)	5.312e-13	3.184e-12	8820/585425		HDAC9	LAS,AS, AIS			LAS				HDAC9	1	1		1
rs28860769	19:10737581	AIS	AS	CROSS-ANC		OLD_MEGASTROKE‡	ILF3	intron_variant	G/A	0.7908	1.05	(1.03-1.07)	1.63e-10	3.536e-10	75375/1247220		ILF3	AIS,AS							ILF3	1	1
rs11694327	2:26919429	AIS	AS	CROSS-ANC	EAS (AS)	OLD_MEGASTROKE‡	KCNK3¶	intron_variant	C/T	0.3858	1.04	(1.03-1.05)	3.458e-08	8.058e-08	76591/1422480		KCNK3	AIS,AS		AS					KCNK3	1	1
rs17148926	5:121510586	AIS	AS	CROSS-ANC	EUR (AS, AIS)	OLD_MEGASTROKE‡	LOC100505841	intron_variant	A/C	0.8272	1.07	(1.05-1.08)	2.763e-12	1.723e-11	79282/1434840		LOC100505841	AIS,AS			AS, AIS				LOC100505841	1	1
rs72985562	11:102800278	LAS	AS, AIS	CROSS-ANC	EUR (AS, AIS, LAS)	OLD_MEGASTROKE‡	MMP12¶	intergenic_variant	G/T	0.0782	1.23	(1.14-1.33)	4.385e-08	1.518e-07	6483/372793		MMP12	LAS,AS, AIS			AS, AIS, LAS				MMP12	1	1		1
rs7304841	12:20577593	AIS	AS	CROSS-ANC	EUR (AIS)	OLD_MEGASTROKE‡	PDE3A	intron_variant	A/C	0.6009	1.05	(1.03-1.06)	4.636e-14	2.194e-13	85237/1452640		PDE3A	AIS,AS			AIS				PDE3A	1	1
rs6847935	4:111696651	CES	AS, AIS	CROSS-ANC	EAS (CES), EUR (AS, AIS, CES)	OLD_MEGASTROKE‡	PITX2	intergenic_variant	T/A	0.2613	1.32	(1.28-1.37)	9.448e-59	1.767e-53	12032/693130		PITX2	CES,AS, AIS		CES	AS, AIS, CES				PITX2	1	1	1
rs2251636	1:156202809	SVS	AS, AIS	CROSS-ANC	EUR (AS, AIS)	OLD_MEGASTROKE‡	PMF1	intron_variant	G/C	0.62	1.09	(1.06-1.12)	2.885e-10	5.522e-10	13090/640012		PMF1	SVS,AS, AIS			AS, AIS				PMF1	1	1			1
rs10774625	12:111910219	AIS	AS	CROSS-ANC	EAS (AS, AIS), EUR (AS, AIS)	OLD_MEGASTROKE‡	SH2B3	intron_variant	A/G	0.4744	1.07	(1.05-1.08)	2.646e-20	1.166e-18	63742/1252210		SH2B3	AIS,AS		AS, AIS	AS, AIS				SH2B3	1	1
rs55983834	10:105601210	AIS	AS, CES, SVS	CROSS-ANC	EAS (AS, AIS), EUR (AS, CES)	OLD_MEGASTROKE‡	SH3PXD2A	intron_variant	C/T	0.5497	1.05	(1.04-1.07)	1.6e-14	2.398e-14	70446/1078110		SH3PXD2A	AIS,AS, CES, SVS		AS, AIS	AS, CES				SH3PXD2A	1	1	1		1
rs1574430	6:43269029	AS		CROSS-ANC		OLD_MEGASTROKE‡	SLC22A7	intron_variant	A/C	0.3936	1.03	(1.02-1.04)	8.56e-10	2.496e-09	105759/1565390		SLC22A7	AS,							SLC22A7	1
rs35429	12:115555867	AIS	AS	CROSS-ANC		OLD_MEGASTROKE‡	12q24	intergenic_variant	A/G	0.6357	1.04	(1.02-1.05)	1.868e-08	3.069e-08	84716/1446050		12q24	AIS,AS							12q24	1	1
rs3790607	1:113053023	AIS	AS	CROSS-ANC		OLD_MEGASTROKE‡	WNT2B	intron_variant	C/A	0.261	1.05	(1.04-1.07)	8.743e-11	2.26e-10	81485/1440000		WNT2B	AIS,AS							WNT2B	1	1
rs12445022	16:87575332	SVS	AS, AIS	CROSS-ANC	EUR (AS, AIS)	OLD_MEGASTROKE‡	ZCCHC14	intergenic_variant	A/G	0.26	1.11	(1.07-1.15)	1.305e-09	3.695e-09	12537/635520		ZCCHC14	SVS,AS, AIS			AS, AIS				ZCCHC14	1	1			1
rs235917	16:73053022	CES	AS, AIS	CROSS-ANC	EUR (CES)	OLD_MEGASTROKE‡	ZFHX3	intron_variant	A/T	0.1944	1.17	(1.13-1.21)	7.52e-18	9.181e-16	12601/699746		ZFHX3	CES,AS, AIS			CES				ZFHX3	1	1	1
rs1487504	9:17000855	AIS		EUR		NOVEL	BNC2	intergenic_variant	A/G	0.1115	1.06	(1.04-1.09)	4.66e-08		59450/1226120		BNC2				AIS				BNC2		1
rs36229526	6:32820656	AIS		EUR		NOVEL	TAP1	intron_variant	T/G	0.0821	1.08	(1.05-1.11)	4.772e-08		57211/1211490		TAP1				AIS				TAP1		1
rs8106503	19:11196886	AIS	AS	EUR		OLD_MEGASTROKE‡	LDLR	upstream_gene_variant	T/C	0.8895	1.07	(1.04-1.09)	7.85e-09		62139/1241880		LDLR				AIS				LDLR		1
rs842365	13:47252379	AIS		EUR		OLD_MEGASTROKE‡	LRCH1	intron_variant	A/G	0.7303	1.05	(1.03-1.06)	3.564e-08		59748/1227020		LRCH1				AIS				LRCH1		1
rs113916171	7:51190564	AIS	AS	SAS		NOVEL	COBL	intron_variant	A/G	0.0354	1.87	(1.50-2.34)	3.524e-08		2385/7578		COBL						AS, AIS		COBL	1	1
EA=Effect allele; OA=Other allele; EAF=Effect allele frequency; OR=Odds ratio; 95% CI= 95 percentile confidence interval; N_EVENT=Total number of cases; Total=Total number of participants analysed																									Total	48	45	8	4	7
AS=Any stroke; AIS=Any ischemic stroke; CES=Cardioembolic stroke; INC_AIS=Incident any stroke; SVS=Small vessel stroke; LAS=Large artery stroke; CROSS-ANC=Cross ancestry; EUR=Europeans; EAS=East asians; AFR=Africans; HIS=Hispanics; SAS=South asians
* The locus name was determined by following criteria. (i) if the lead SNP lies within a gene (exonic or intronic), the gene name is taken as the locus name. (ii) for intergenic lead SNPs, where the lead SNP is <= 200kb away from the nearest gene, the nearest gene is taken as the locus name. (iii) for intergenic lead SNPs, where the lead SNP is >200kb away from the nearest gene, the locus name is…
† The ischemic stroke subtypes were prioritized over AIS and AS , and AIS was prioritized over AS. If a locus was associated with two or more AIS subtypes then AIS was considered as the main phenotype.
‡ The cross-ancestry association statistics were prioritized unless the variant was significantly associated only in specific ancestry population
§ OLD_MEGASTROKE refers to Malik et al Nat Genet 2018 (PMID: 29531354); OLD_MEGASTROKE+UKBB refers to Malik et al Ann Neurol 2018 (PMID: 30383316) and OLD_LAC_STROKE refers to Traylor et al Lancet Neurol 2021 (PMID: 33773637); and NOVEL refers to the loci that were not previously reported to be associated with stroke and any of its subtypes at genome-wide significance
‖ Genome-wide significant locus in cross-ancestry meta-analysis without genomic correction that did not reach genome-wide signficance after correcting for ancestry-specific LD score intercepts.
¶ Locus did not reach genome-wide significance in cross-ancestry meta-analysis of main phenotype after correcting for ancestry-specific LD score intercepts, which reached genome-wide signficance in ancestry specific meta-analysis and/or in LD score intercept corrected cross-ancestry meta-analysis of other phenotypes.
# Underpowered ancestry specific GWAS on incident stroke to compute LD score intercepts.

## Sheet: Suppl.Table5
Supplementary Table 5: Significant conditional and joint analysis results in Europeans using GCTA-COJO
Phenotype	Locus	SNP ID	Location (hg19)	EA	OA	EAF	OR (95% CI)	P-value	N	EAF in reference data	OR_Joint (95% CI)	P-value (Joint)*	LD (r)
CES	PITX2	rs2100192	4:111594361	C	A	0.2522	1.11 (1.07 - 1.15)	4.698e-08	10624.5	0.247188	1.12 (1.08 - 1.17)	2.09963e-10	-0.0587703
CES	PITX2	rs6847935	4:111696651	T	A	0.2143	1.31 (1.27 - 1.36)	3.235e-48	11341.2	0.216674	1.33 (1.28 - 1.38)	1.14149e-50	-0.0359209
CES	PITX2	rs11724242	4:111762856	G	A	0.7338	1.10 (1.06 - 1.14)	2.839e-07	10040.1	0.735475	1.11 (1.07 - 1.15)	1.12215e-08	0
CES	SH3PXD2A	rs12415501	10:105324774	T	C	0.155	1.26 (1.18 - 1.34)	3.433e-12	4809.45	0.168439	1.26 (1.18 - 1.34)	4.21009e-12	0.000577955
CES	SH3PXD2A	rs1015037	10:105547517	T	G	0.1174	1.15 (1.1 - 1.21)	7.497e-09	10555.8	0.124904	1.15 (1.1 - 1.21)	8.43287e-09	0
Sorted by genomic location
EA=Effect allele; OA=Other allele; EAF=Effect allele frequency; OR=Odds ratio; 95% CI= 95 percentile confidence interval; N=Effective sample size
*P-value (Joint)<5E-8 suggest genome-wide significant association after conditioning on other lead variants at the locus

## Sheet: Suppl.Table6
Supplementary Table 6: Gene-wide significant associations with stroke (all types and subtypes) in VEGAS and MAGMA gene-based tests
GENE	PHENO	ANALYSIS	GENE	CHR	START	STOP	VEGAS2-P*	MAGMA-P*
OBFC1	AS	CROSS-ANC	OBFC1	10	105637316	105678045	4.88e-10	3.18e-12
RPL6	AIS	CROSS-ANC	RPL6	12	112842994	112856647	5.39e-10	1.11e-07
NAA25	AIS	CROSS-ANC	NAA25	12	112464493	112546826	5.9e-10	2.4e-09
RPL6	AS	CROSS-ANC	RPL6	12	112842994	112856647	6.48e-10	3.83e-06
PTPN11	AIS	CROSS-ANC	PTPN11	12	112856536	112947717	9.81e-10	2.11e-07
ERP29	AIS	CROSS-ANC	ERP29	12	112451152	112461024	1.14e-09	4.74e-07
PRDM16	AS	CROSS-ANC	PRDM16	1	2985565	3355185	1.36e-09	2.18e-12
NAA25	AS	CROSS-ANC	NAA25	12	112464493	112546826	1.41e-09	9.74e-07
PTPN11	AS	CROSS-ANC	PTPN11	12	112856536	112947717	1.87e-09	4.83e-06
ACAD10	AIS	CROSS-ANC	ACAD10	12	112123857	112194911	2.36e-09	1.11e-08
HECTD4	AS	CROSS-ANC	HECTD4	12	112597992	112820113	3.08e-09	2.24e-06
HECTD4	AIS	CROSS-ANC	HECTD4	12	112597992	112820113	3.37e-09	3.45e-08
ALDH2	AIS	CROSS-ANC	ALDH2	12	112204691	112247789	3.43e-09	4.8e-09
BGLAP	AS	CROSS-ANC	BGLAP	1	156211951	156213123	3.87e-09	2.27e-11
PMF1	AS	CROSS-ANC	PMF1	1	156182779	156209868	3.91e-09	2.06e-14
PMF1-BGLAP	AS	CROSS-ANC	PMF1-BGLAP	1	156182779	156213123	3.94e-09	1.67e-14
CENPQ	AS	CROSS-ANC	CENPQ	6	49431054	49460820	5.1e-09	6.78e-08
SH3PXD2A	AS	CROSS-ANC	SH3PXD2A	10	105353784	105615195	6.05e-09	5.2e-13
COL4A1	AS	CROSS-ANC	COL4A1	13	110801310	110959496	6.21e-09	3.51e-09
BRAP	AIS	CROSS-ANC	BRAP	12	112079950	112123790	6.67e-09	8.47e-09
BGLAP	AIS	CROSS-ANC	BGLAP	1	156211951	156213123	7.27e-09	5.9e-12
PMF1	AIS	CROSS-ANC	PMF1	1	156182779	156209868	7.61e-09	4.01e-13
PMF1-BGLAP	AIS	CROSS-ANC	PMF1-BGLAP	1	156182779	156213123	7.7e-09	2.83e-13
TRAFD1	AIS	CROSS-ANC	TRAFD1	12	112563349	112591408	8.25e-09	3.02e-07
ALDH2	AS	CROSS-ANC	ALDH2	12	112204691	112247789	8.46e-09	9.7e-07
FGA	AIS	CROSS-ANC	FGA	4	155504280	155511897	8.59e-09	3.85e-17
CUX2	AIS	CROSS-ANC	CUX2	12	111471828	111788358	9.04e-09	1.56e-10
ACAD10	AS	CROSS-ANC	ACAD10	12	112123857	112194911	9.27e-09	6.6e-07
PAQR6	AS	CROSS-ANC	PAQR6	1	156213112	156217908	1.07e-08	0.00056123
BRAP	AS	CROSS-ANC	BRAP	12	112079950	112123790	1.21e-08	7.42e-07
FGB	AIS	CROSS-ANC	FGB	4	155484132	155493915	1.23e-08	6.37e-08
FGG	AIS	CROSS-ANC	FGG	4	155525286	155533902	1.38e-08	5.94e-18
MAPKAPK5	AIS	CROSS-ANC	MAPKAPK5	12	112280032	112331228	1.44e-08	1.72e-08
HTRA1	AIS	CROSS-ANC	HTRA1	10	124221041	124274424	2.62e-08	2.18e-06
TMEM116	AIS	CROSS-ANC	TMEM116	12	112369086	112451023	2.75e-08	1.91e-08
LOC100505841	AIS	CROSS-ANC	LOC100505841	5	121495871	121518358	3.02e-08	2.32e-10
ATXN2	AIS	CROSS-ANC	ATXN2	12	111890018	112037480	3.02e-08	5.63e-10
PAQR6	AIS	CROSS-ANC	PAQR6	1	156213112	156217908	3.21e-08	3.16e-05
MUT	AS	CROSS-ANC	MUT	6	49398073	49431041	3.68e-08	9.29e-07
CUX2	AS	CROSS-ANC	CUX2	12	111471828	111788358	3.88e-08	1.73e-08
MAPKAPK5	AS	CROSS-ANC	MAPKAPK5	12	112280032	112331228	4.16e-08	7.48e-07
MAPKAPK5	AS	CROSS-ANC	MAPKAPK5	12	112280032	112331228	4.45e-08	7.48e-07
ARMS2	AIS	CROSS-ANC	ARMS2	10	124214179	124216868	4.52e-08	4.4e-10
SH2B3	AIS	CROSS-ANC	SH2B3	12	111843720	111889427	4.52e-08	7.16e-10
ATXN2	AS	CROSS-ANC	ATXN2	12	111890018	112037480	5.5e-08	4.35e-08
FGA	AS	CROSS-ANC	FGA	4	155504280	155511897	5.88e-08	1.58e-13
LOC100505841	AS	CROSS-ANC	LOC100505841	5	121495871	121518358	6.32e-08	2.25e-11
ERP29	AS	CROSS-ANC	ERP29	12	112451152	112461024	8.02e-08	1.53e-05
SLC44A2	AIS	CROSS-ANC	SLC44A2	19	10713121	10755235	8.15e-08	4.46e-08
SLC25A44	AS	CROSS-ANC	SLC25A44	1	156163728	156182587	8.79e-08	7.39e-14
SLC25A44	AIS	CROSS-ANC	SLC25A44	1	156163728	156182587	8.9e-08	1.2e-11
FGG	AS	CROSS-ANC	FGG	4	155525286	155533902	9.19e-08	4.76e-15
SH2B3	AS	CROSS-ANC	SH2B3	12	111843720	111889427	9.35e-08	6.39e-08
PRDM16	AIS	CROSS-ANC	PRDM16	1	2985565	3355185	9.53e-08	4.1e-09
ARMS2	AS	CROSS-ANC	ARMS2	10	124214179	124216868	9.93e-08	1.44e-09
HTRA1	AS	CROSS-ANC	HTRA1	10	124221041	124274424	1.09e-07	3.09e-06
FGB	AS	CROSS-ANC	FGB	4	155484132	155493915	1.18e-07	9.95e-06
PLRG1	AIS	CROSS-ANC	PLRG1	4	155456149	155471585	1.38e-07	1.37e-08
CDK6	AS	CROSS-ANC	CDK6	7	92234235	92465941	1.45e-07	5.33e-07
TWIST1	LAS	CROSS-ANC	TWIST1	7	19039315	19157295	1.73e-07	8.92e-09
WNT2B	AS	CROSS-ANC	WNT2B	1	113010040	113063910	1.83e-07	4.33e-07
SLC22A7	AS	CROSS-ANC	SLC22A7	6	43265737	43273276	1.85e-07	9.71e-08
TRAFD1	AS	CROSS-ANC	TRAFD1	12	112563349	112591408	1.99e-07	1.83e-05
TMEM116	AS	CROSS-ANC	TMEM116	12	112369086	112451023	2e-07	7.32e-07
TMEM116	AS	CROSS-ANC	TMEM116	12	112369086	112451023	2.03e-07	7.32e-07
ZNF318	AS	CROSS-ANC	ZNF318	6	43303808	43337181	2.08e-07	4.34e-07
NEURL1	CES	CROSS-ANC	NEURL1	10	105253735	105352309	2.09e-07	5.43e-09
ZFHX3	CES	CROSS-ANC	ZFHX3	16	72816784	73092534	2.41e-07	2.9e-09
BGLAP	SVS	CROSS-ANC	BGLAP	1	156211951	156213123	2.45e-07	9.13e-07
CENPQ	AIS	CROSS-ANC	CENPQ	6	49431054	49460820	2.45e-07	1.13e-06
PMF1-BGLAP	SVS	CROSS-ANC	PMF1-BGLAP	1	156182779	156213123	2.83e-07	6.42e-06
OBFC1	SVS	CROSS-ANC	OBFC1	10	105637316	105678045	2.83e-07	5.96e-07
PMF1	SVS	CROSS-ANC	PMF1	1	156182779	156209868	3.15e-07	8.18e-06
PITX2	CES	CROSS-ANC	PITX2	4	111538579	111563279	3.17e-07	1.74e-09
HSF5	AS	CROSS-ANC	HSF5	17	56497528	56565759	3.26e-07	1.11e-05
FAM109A	AIS	CROSS-ANC	FAM109A	12	111798455	111806925	4.16e-07	4.06e-06
MMP12	LAS	CROSS-ANC	MMP12	11	102733464	102745764	4.29e-07	2.17e-05
SH3PXD2A	CES	CROSS-ANC	SH3PXD2A	10	105353784	105615195	4.33e-07	5.45e-08
CRIP3	AS	CROSS-ANC	CRIP3	6	43273211	43277005	4.39e-07	6.09e-06
HOXC5	AS	CROSS-ANC	HOXC5	12	54410642	54429145	4.78e-07	4.35e-06
SEMA4A	AS	CROSS-ANC	SEMA4A	1	156117145	156147542	4.88e-07	5.72e-05
C17orf47	AS	CROSS-ANC	C17orf47	17	56618948	56621733	4.92e-07	7.75e-05
C17orf47	AIS	CROSS-ANC	C17orf47	17	56618948	56621733	5.56e-07	7.3e-05
F11	CES	CROSS-ANC	F11	4	187187099	187210835	5.63e-07	5.84e-06
F11	AIS	CROSS-ANC	F11	4	187187099	187210835	5.64e-07	9.32e-08
HOXC4	AS	CROSS-ANC	HOXC4	12	54388716	54449814	5.75e-07	3.04e-06
ABO	AIS	CROSS-ANC	ABO	9	136130563	136150630	5.94964e-07	4.31e-09
WDR12	AIS	CROSS-ANC	WDR12	2	203745323	203776949	6.02e-07	5.05e-07
GLYATL3	AS	CROSS-ANC	GLYATL3	6	49467671	49495777	6.44e-07	5.06e-05
MTMR4	AS	CROSS-ANC	MTMR4	17	56566893	56595271	7.06e-07	3.03e-05
FGG	CES	CROSS-ANC	FGG	4	155525286	155533902	7.39e-07	1.1e-06
OBFC1	AIS	CROSS-ANC	OBFC1	10	105637316	105678045	7.42e-07	1.44e-08
AGAP5	CES	CROSS-ANC	AGAP5	10	75434033	75464357	8.19e-07	0.00027593
PRDM16	AS	EUR	PRDM16	1	2985565	3355185	1e-06	6.6823e-09
SLC25A44	AIS	EUR	SLC25A44	1	156163728	156182587	1e-06	2.5996e-10
SLC25A44	AS	EUR	SLC25A44	1	156163728	156182587	1e-06	2.936e-13
PMF1-BGLAP	AIS	EUR	PMF1-BGLAP	1	156182779	156213123	1e-06	1.7737e-10
PMF1	AIS	EUR	PMF1	1	156182779	156209868	1e-06	1.7568e-10
PMF1-BGLAP	AS	EUR	PMF1-BGLAP	1	156182779	156213123	1e-06	1.402e-12
PMF1	AS	EUR	PMF1	1	156182779	156209868	1e-06	1.3337e-12
BGLAP	AIS	EUR	BGLAP	1	156211951	156213123	1e-06	1.4755e-08
BGLAP	AS	EUR	BGLAP	1	156211951	156213123	1e-06	3.6648e-09
KCNK3	AS	EAS	KCNK3	2	26915581	26954066	1e-06	2.4934e-06
ICA1L	AS	EUR	ICA1L	2	203637873	203736708	1e-06	9.6617e-09
ICA1L	AIS	EUR	ICA1L	2	203637873	203736708	1e-06	9.6376e-09
WDR12	AS	EUR	WDR12	2	203745323	203776949	1e-06	5.9472e-09
WDR12	AIS	EUR	WDR12	2	203745323	203776949	1e-06	3.8404e-09
CARF	AS	EUR	CARF	2	203776978	203851060	1e-06	6.7781e-09
CARF	AIS	EUR	CARF	2	203776978	203851060	1e-06	3.8814e-09
NBEAL1	AS	EUR	NBEAL1	2	203879597	204091101	1e-06	2.9618e-06
NBEAL1	AIS	EUR	NBEAL1	2	203879597	204091101	1e-06	1.3954e-06
FGF5	AS	EAS	FGF5	4	81187742	81212171	1e-06	1.7215e-05
PITX2	CES	EUR	PITX2	4	111538579	111563279	1e-06	4.8625e-09
PLRG1	AS	EUR	PLRG1	4	155456149	155471585	1e-06	3.4492e-07
PLRG1	AIS	EUR	PLRG1	4	155456149	155471585	1e-06	6.4652e-08
FGB	AS	EUR	FGB	4	155484132	155493915	1e-06	9.7954e-06
FGB	AIS	EUR	FGB	4	155484132	155493915	1e-06	1.1982e-06
FGA	AS	EUR	FGA	4	155504280	155511897	1e-06	1.3686e-11
FGA	AIS	EUR	FGA	4	155504280	155511897	1e-06	2.0489e-13
FGG	CES	EUR	FGG	4	155525286	155533902	1e-06	2.1402e-07
FGG	AS	EUR	FGG	4	155525286	155533902	1e-06	2.9055e-13
FGG	AIS	EUR	FGG	4	155525286	155533902	1e-06	6.5503e-15
F11	CES	EUR	F11	4	187187099	187210835	1e-06	3.5715e-06
F11	AIS	EUR	F11	4	187187099	187210835	1e-06	2.5243e-07
LOC100505841	AIS	EUR	LOC100505841	5	121495871	121518358	1e-06	4.5161e-09
LOC100505841	AS	EUR	LOC100505841	5	121495871	121518358	1e-06	1.2258e-10
FOXQ1	AIS	EUR	FOXQ1	6	1312675	1314993	1e-06	2.2873e-06
FOXQ1	AS	EUR	FOXQ1	6	1312675	1314993	1e-06	1.4048e-06
CENPQ	AS	EUR	CENPQ	6	49431054	49460820	1e-06	1.5573e-05
TWIST1	LAS	EUR	TWIST1	7	19039315	19157295	1e-06	5.8885e-08
CDK6	AS	EUR	CDK6	7	92234235	92465941	1e-06	7.4597e-07
CDK6	AIS	EUR	CDK6	7	92234235	92465941	1e-06	6.2826e-07
ABO	AS	EUR	ABO	9	136130563	136150630	1e-06	3.5117e-08
ABO	CES	EUR	ABO	9	136130563	136150630	1e-06	3.1842e-08
ABO	AIS	EUR	ABO	9	136130563	136150630	1e-06	1.3723e-09
SYNPO2L	CES	EUR	SYNPO2L	10	75404639	75415832	1e-06	4.9822e-07
AGAP5	CES	EUR	AGAP5	10	75434033	75464357	1e-06	2.7483e-05
AGAP5	CES	EUR	AGAP5	10	75434033	75464357	1e-06	2.44e-06
SEC24C	CES	EUR	SEC24C	10	75504039	75531933	1e-06	3.8418e-06
NEURL1	CES	EUR	NEURL1	10	105253735	105352309	1e-06	2.523e-07
SH3PXD2A	CES	EUR	SH3PXD2A	10	105353784	105615195	1e-06	5.1669e-08
SH3PXD2A	AS	EAS	SH3PXD2A	10	105353784	105615195	1e-06	1.9939e-09
OBFC1	AS	EUR	OBFC1	10	105637316	105678045	1e-06	7.8891e-07
OBFC1	AIS	EAS	OBFC1	10	105637316	105678045	1e-06	1.5026e-09
OBFC1	AS	EAS	OBFC1	10	105637316	105678045	1e-06	2.8471e-10
ARMS2	AIS	EUR	ARMS2	10	124214179	124216868	1e-06	2.9822e-08
HTRA1	AIS	EUR	HTRA1	10	124221041	124274424	1e-06	2.591e-05
MMP3	LAS	EUR	MMP3	11	102706528	102714342	1e-06	1.1596e-07
MMP12	AS	EUR	MMP12	11	102733464	102745764	1e-06	1.0731e-07
MMP12	AIS	EUR	MMP12	11	102733464	102745764	1e-06	6.5764e-08
ATP2B1	AS	EAS	ATP2B1	12	89981826	90103130	1e-06	7.6512e-08
CCDC63	AIS	EAS	CCDC63	12	111284757	111345339	1e-06	5.053e-09
MYL2	AIS	EAS	MYL2	12	111348623	111358404	1e-06	1.2229e-08
CUX2	AS	EAS	CUX2	12	111471828	111788358	1e-06	1.8564e-06
CUX2	AIS	EAS	CUX2	12	111471828	111788358	1e-06	4.9893e-10
SH2B3	AS	EUR	SH2B3	12	111843720	111889427	1e-06	6.4118e-07
SH2B3	AIS	EUR	SH2B3	12	111843720	111889427	1e-06	3.7289e-08
ATXN2	AS	EUR	ATXN2	12	111890018	112037480	1e-06	5.378e-07
ATXN2	AIS	EUR	ATXN2	12	111890018	112037480	1e-06	3.7138e-08
BRAP	AS	EUR	BRAP	12	112079950	112123790	1e-06	1.2515e-06
BRAP	AIS	EUR	BRAP	12	112079950	112123790	1e-06	1.0428e-07
ACAD10	AS	EUR	ACAD10	12	112123857	112194911	1e-06	1.879e-06
ACAD10	AIS	EUR	ACAD10	12	112123857	112194911	1e-06	1.9384e-07
ALDH2	AIS	EAS	ALDH2	12	112204691	112247789	1e-06	0.0004237
ALDH2	AS	EUR	ALDH2	12	112204691	112247789	1e-06	3.2592e-06
ALDH2	AIS	EUR	ALDH2	12	112204691	112247789	1e-06	3.0852e-07
ERP29	AIS	EUR	ERP29	12	112451152	112461024	1e-06	0.0001867
ERP29	AIS	EAS	ERP29	12	112451152	112461024	1e-06	2.9613e-05
NAA25	AIS	EAS	NAA25	12	112464493	112546826	1e-06	6.0147e-05
NAA25	AS	EUR	NAA25	12	112464493	112546826	1e-06	5.4458e-05
NAA25	AIS	EUR	NAA25	12	112464493	112546826	1e-06	4.0676e-06
HECTD4	AS	EUR	HECTD4	12	112597992	112820113	1e-06	0.0002787
RPL6	AS	EAS	RPL6	12	112842994	112856647	1e-06	0.0022916
RPL6	AIS	EAS	RPL6	12	112842994	112856647	1e-06	0.00036187
RPL6	AIS	EUR	RPL6	12	112842994	112856647	1e-06	3.9343e-05
PTPN11	AIS	EUR	PTPN11	12	112856536	112947717	1e-06	6.3994e-05
PTPN11	AIS	EAS	PTPN11	12	112856536	112947717	1e-06	4.4421e-05
COL4A1	AS	EUR	COL4A1	13	110801310	110959496	1e-06	2.2519e-06
ZFHX3	CES	EUR	ZFHX3	16	72816784	73092534	1e-06	2.3011e-07
MPO	AIS	EUR	MPO	17	56347217	56358296	1e-06	2.1255e-05
RNF43	AS	EUR	RNF43	17	56431037	56494931	1e-06	3.3899e-06
HSF5	AIS	EUR	HSF5	17	56497528	56565759	1e-06	7.3093e-07
MTMR4	AIS	EUR	MTMR4	17	56566893	56595271	1e-06	1.3771e-06
C17orf47	AIS	EUR	C17orf47	17	56618948	56621733	1e-06	2.489e-05
SLC44A2	AIS	EUR	SLC44A2	19	10713121	10755235	1e-06	1.5483e-06
GSS	AIS	EUR	GSS	20	33516236	33543794	1e-06	0.00080428
GSS	AS	EUR	GSS	20	33516236	33543794	1e-06	0.00075196
MYH7B	AS	EUR	MYH7B	20	33543704	33590240	1e-06	6.5211e-07
MYH7B	AIS	EUR	MYH7B	20	33543704	33590240	1e-06	2.9412e-07
TRPC4AP	AIS	EUR	TRPC4AP	20	33590207	33680618	1e-06	1.8019e-07
TRPC4AP	AS	EUR	TRPC4AP	20	33590207	33680618	1e-06	1.4982e-07
EDEM2	AS	EUR	EDEM2	20	33703160	33735161	1e-06	2.8247e-08
EDEM2	AIS	EUR	EDEM2	20	33703160	33735161	1e-06	1.9687e-08
PROCR	AIS	EUR	PROCR	20	33759740	33803771	1e-06	0.00024217
PROCR	AS	EUR	PROCR	20	33759740	33803771	1e-06	0.00013922
PROCR	AS	CROSS-ANC	PROCR	20	33759740	33803771	1.01e-06	9.81e-05
SYNPO2L	CES	CROSS-ANC	SYNPO2L	10	75404639	75415832	1.02e-06	1.35e-06
SMARCA4	AS	CROSS-ANC	SMARCA4	19	11071598	11172958	1.02e-06	2.42e-06
COL4A1	AIS	CROSS-ANC	COL4A1	13	110801310	110959496	1.04e-06	5.11e-07
MAMSTR	AIS	CROSS-ANC	MAMSTR	19	49215999	49222976	1.04e-06	0.0001075
SEMA4A	AIS	CROSS-ANC	SEMA4A	1	156117145	156147542	1.12e-06	5.83e-05
USP34	AS	CROSS-ANC	USP34	2	61414590	61697868	1.13e-06	0.00017352
SEPT4	AS	CROSS-ANC	SEPT4	17	56597611	56618179	1.13e-06	0.00016417
LRCH1	AIS	CROSS-ANC	LRCH1	13	47127296	47327176	1.14e-06	6.02e-07
HSF5	AIS	CROSS-ANC	HSF5	17	56497528	56565759	1.21e-06	8.37e-06
MYL2	AIS	CROSS-ANC	MYL2	12	111348623	111358404	1.38e-06	2.55e-06
SMARCA4	AIS	CROSS-ANC	SMARCA4	19	11071598	11172958	1.4e-06	3.36e-07
MMP12	AS	CROSS-ANC	MMP12	11	102733464	102745764	1.43e-06	2.02e-06
EDEM2	AS	CROSS-ANC	EDEM2	20	33703160	33735161	1.47e-06	3.42e-07
SLC44A2	AS	CROSS-ANC	SLC44A2	19	10713121	10755235	1.48e-06	1.87e-06
ZFHX3	AS	CROSS-ANC	ZFHX3	16	72816784	73092534	1.49e-06	1.9e-06
WDR12	AS	CROSS-ANC	WDR12	2	203745323	203776949	1.5e-06	5.16e-08
ABO	CES	CROSS-ANC	ABO	9	136130563	136150630	1.54e-06	8.17e-06
PROCR	AIS	CROSS-ANC	PROCR	20	33759740	33803771	1.54e-06	0.00020446
ABO	AS	CROSS-ANC	ABO	9	136130563	136150630	1.59154e-06	2.15e-07
FGA	CES	CROSS-ANC	FGA	4	155504280	155511897	1.87e-06	8.6e-05
PAQR6	AS	EUR	PAQR6	1	156213112	156217908	2e-06	0.0032227
KCNK3	AIS	EAS	KCNK3	2	26915581	26954066	2e-06	5.5057e-06
WDR12	SVS	EUR	WDR12	2	203745323	203776949	2e-06	2.2307e-06
USP38	AS	EUR	USP38	4	144106070	144143141	2e-06	2.16e-05
KLKB1	AIS	EUR	KLKB1	4	187148502	187179625	2e-06	1.0021e-06
MUT	AS	EUR	MUT	6	49398073	49431041	2e-06	4.7583e-05
ABO	LAS	EUR	ABO	9	136130563	136150630	2e-06	0.00023986
CHCHD1	CES	EUR	CHCHD1	10	75541808	75543406	2e-06	3.7785e-06
SH3PXD2A	AIS	EAS	SH3PXD2A	10	105353784	105615195	2e-06	5.5729e-09
ARMS2	AS	EUR	ARMS2	10	124214179	124216868	2e-06	6.3238e-08
MMP3	AS	EUR	MMP3	11	102706528	102714342	2e-06	8.3799e-06
MMP3	AIS	EUR	MMP3	11	102706528	102714342	2e-06	2.7882e-06
MMP12	LAS	EUR	MMP12	11	102733464	102745764	2e-06	2.45e-06
MYL2	SVS	EAS	MYL2	12	111348623	111358404	2e-06	2.1135e-06
MAPKAPK5	AIS	EUR	MAPKAPK5	12	112280032	112331228	2e-06	7.1102e-06
TRAFD1	AIS	EAS	TRAFD1	12	112563349	112591408	2e-06	5.6715e-05
HECTD4	AIS	EUR	HECTD4	12	112597992	112820113	2e-06	3.7348e-05
RPL6	AS	EUR	RPL6	12	112842994	112856647	2e-06	0.00022145
PTPN11	AS	EUR	PTPN11	12	112856536	112947717	2e-06	0.00021259
LRCH1	AIS	EUR	LRCH1	13	47127296	47327176	2e-06	7.3102e-08
FURIN	AS	EUR	FURIN	15	91411885	91426687	2e-06	9.3395e-06
FURIN	AIS	EUR	FURIN	15	91411885	91426687	2e-06	9.1493e-07
RNF43	AIS	EUR	RNF43	17	56431037	56494931	2e-06	1.117e-06
HSF5	AS	EUR	HSF5	17	56497528	56565759	2e-06	4.0471e-06
MTMR4	AS	EUR	MTMR4	17	56566893	56595271	2e-06	9.1855e-06
C17orf47	AS	EUR	C17orf47	17	56618948	56621733	2e-06	5.9991e-05
LDLR	AIS	EUR	LDLR	19	11200037	11244506	2e-06	1.0767e-05
MAMSTR	AIS	EUR	MAMSTR	19	49215999	49222976	2e-06	1.4442e-05
PLRG1	AS	CROSS-ANC	PLRG1	4	155456149	155471585	2.09e-06	2.2e-06
MTMR4	AIS	CROSS-ANC	MTMR4	17	56566893	56595271	2.23e-06	6.16e-06
MPO	AIS	CROSS-ANC	MPO	17	56347217	56358296	2.24e-06	4.77e-05
MMP3	LAS	CROSS-ANC	MMP3	11	102706528	102714342	2.29e-06	2.92e-06
KCNK3	AS	CROSS-ANC	KCNK3	2	26915581	26954066	2.3e-06	1.84e-06
SH3PXD2A	AIS	CROSS-ANC	SH3PXD2A	10	105353784	105615195	2.39e-06	8.7e-10
FOXQ1	AIS	CROSS-ANC	FOXQ1	6	1312675	1314993	2.43e-06	2.49e-06
ICA1L	AS	CROSS-ANC	ICA1L	2	203637873	203736708	2.44e-06	1.37e-07
GLYATL3	AIS	CROSS-ANC	GLYATL3	6	49467671	49495777	2.48e-06	4.8e-05
RNF43	AIS	CROSS-ANC	RNF43	17	56431037	56494931	2.48e-06	6.79e-06
SH3PXD2A	SVS	CROSS-ANC	SH3PXD2A	10	105353784	105615195	2.54e-06	1.49e-06
LDLR	AS	CROSS-ANC	LDLR	19	11200037	11244506	2.69e-06	0.00016143
OBFC1	SVS	EAS	OBFC1	10	105637316	105678045	3e-06	1.4191e-06
MYH7B	AS	CROSS-ANC	MYH7B	20	33543704	33590240	3.08e-06	1.35e-06
CARF	AS	CROSS-ANC	CARF	2	203776978	203851060	3.21e-06	2.25e-07
RPRML	AS	CROSS-ANC	RPRML	17	45045522	45066614	3.48847e-06	1.54e-06
ICA1L	AIS	CROSS-ANC	ICA1L	2	203637873	203736708	3.54e-06	5.54e-07
CARF	AIS	CROSS-ANC	CARF	2	203776978	203851060	4.4e-06	5.5e-07
EDEM2	AIS	CROSS-ANC	EDEM2	20	33703160	33735161	4.98e-06	4.19e-07
RALGAPA1	CES	EUR	RALGAPA1	14	35997558	36288432	5.99999e-06	9.17e-07
TRPC4AP	AIS	CROSS-ANC	TRPC4AP	20	33590207	33680618	7.99e-06	2.29e-06
SH3PXD2A	AS	EUR	SH3PXD2A	10	105353784	105615195	1.4e-05	7.8591e-07
PRDM16	AIS	EUR	PRDM16	1	2985565	3355185	1.5e-05	2.6435e-06
HOXB3	CES	CROSS-ANC	HOXB3	17	46616232	46677634	5.88976e-05	2.51e-07
PPM1H	AIS	EAS	PPM1H	12	63027762	63338665	0.000251	1.54e-06
HNRNPA0	CES	EUR	HNRNPA0	5	137077073	137100039	0.00035	1.93e-06
CD96	AS	AFR	CD96	3	111250926	111394843	0.00137999	2.12e-06
Sorted by genomic location of a gene (chromosome and start position)
NA=Not applicable; AS=Any stroke; AIS=Any ischemic stroke; CES=Cardioembolic stroke; SVS=Small vessel stroke; LAS=Large artery stroke; CROSS-ANC=Cross ancestry; EUR=Europeans; EAS=East asians; AFR=Africans; HIS=Hispanics; SAS=South asians
In bold, the VEGAS2 or MAGMA identified loci are highlighted. These loci did not pass genome-wide significant threshold in single variant inverse variance weighted meta-analysis.
* p-value<2.72E-6 suggest gene-wide significant association correcting for multiple association tests performed for 18,371 genes in VEGAS2 or MAGMA analyses; The VEGAS2 ancestry specific p-values are empirical p-values generated using a maximum number of 1,000,000 simulations.

## Sheet: Suppl.Table7
Supplementary Table 7: Additional stroke risk loci identified through VEGAS2 and MAGMA gene-based tests (that did not reach genome-wide significance in the GWAS meta-analysis)
Loci not identified in GWAS for any stroke type or subtype
Locus	PHENO	ANALYSIS	GENE	CHR	START	STOP	VEGAS2-P*	MAGMA-P*
USP34	AS	CROSS-ANC	USP34	2	61414590	61697868	1.13e-06	0.00017352
CD96	AS	AFR	CD96	3	111250926	111394843	0.00137999	2.12e-06
USP38	AS	EUR	USP38	4	144106070	144143141	2e-06	2.16e-05
HNRNPA0	CES	EUR	HNRNPA0	5	137077073	137100039	0.00035	1.93e-06
AGAP5	CES	EUR	SYNPO2L	10	75404639	75415832	1e-06	4.9822e-07
	CES	CROSS-ANC	SYNPO2L	10	75404639	75415832	1.02e-06	1.35e-06
	CES	CROSS-ANC	AGAP5	10	75434033	75464357	8.19e-07	0.00027593
	CES	EUR	AGAP5	10	75434033	75464357	1e-06	2.7483e-05
	CES	EUR	AGAP5	10	75434033	75464357	1e-06	2.44e-06
	CES	EUR	SEC24C	10	75504039	75531933	1e-06	3.8418e-06
	CES	EUR	CHCHD1	10	75541808	75543406	2e-06	3.7785e-06
PPM1H	AIS	EAS	PPM1H	12	63027762	63338665	0.000251	1.54e-06
RALGAPA1	CES	EUR	RALGAPA1	14	35997558	36288432	5.99999e-06	9.17e-07
MAMSTR	AIS	CROSS-ANC	MAMSTR	19	49215999	49222976	1.04e-06	0.0001075
	AIS	EUR	MAMSTR	19	49215999	49222976	2e-06	1.4442e-05
AS=Any stroke; AIS=Any ischemic stroke; CES=Cardioembolic stroke; SVS=Small vessel stroke; LAS=Large artery stroke; CROSS-ANC=Cross ancestry; EUR=Europeans; EAS=East asians; AFR=Africans; HIS=Hispanics; SAS=South asians
* p-value<2.72E-6 suggest gene-wide significant association correcting for multiple association tests performed for 18,371 genes in VEGAS2 or MAGMA analyses; The VEGAS2 ancestry specific p-values are empirical p-values generated using a maximum number of 1,000,000 simulations.

## Sheet: Suppl.Table8
Supplementary Table 8: Additional genome-wide significant stroke risk loci identified in the multiancestry GWAS meta-analysis using MR-MEGA
SNP ID	Coordinates	Phenotype	Old_Novel	Gene	Function	EA/OA	EAF	OR	95%CI	P-value (MRMega)*	P-value (FE)	P-value.Het (FE)	P-value.Het-ANC	P-value.Het-RES	N_EVENT/TOTAL
		Main
rs78015967	12:85397831	AS	NOVEL	TSPAN19	intergenic_variant	C/T	0.051566	1.01	(0.98-1.04)	1.9082e-17	0.4222	1.505e-12	4.33681e-18	0.577536	72535/1271250
rs55683442	3:16665458	AS	NOVEL	DAZL	intron_variant	G/A	0.940719	1.01	(0.98-1.04)	5.31068e-10	0.6671	6.971e-05	1.27158e-10	0.917307	72368/1270640
rs7021485	9:114518297	AS	NOVEL	SHOC1	intron_variant	G/C	0.341641	1.03	(1.02-1.04)	4.81409e-08	5.578e-07	0.1051	0.000818522	0.594229	107160/1574430
Sorted by P-value (MRMega)
EA=Effect allele; OA=Other allele; EAF=Effect allele frequency; OR=Odds ratio; 95% CI= 95 percentile confidence interval; N_EVENT=Total number of cases; Total=Total number of participants analysed
AS=Any stroke; FE=Fixed effect; Het=Heterogeniety; Het-ANC=Ancetral heterogeniety; Het-RES=Residual heterogeniety
* The locus was considered to be a genome-wide significant association if the MRMega P-value was less than 5E-8

## Sheet: Suppl.Table9
Supplementary Table 9: Genome-wide significant risk loci for large artery stroke in a multitrait analysis with coronary artery disease
EUR
Locus	SNP ID	Coordinates	EA	OA	EAF	MTAG-LAS OR (95% CI)	MTAG-LAS P-value**	LAS OR (95% CI)	LAS P-value	CAD OR (95% CI)	CAD P-value	GWS associations in univariate GWAS	METAL (IVW) lead variant	LD in EUR (r2)†
IL6R	rs11265613	1:154418415	T	C	0.5977	1.05 (1.03 - 1.07)	1.44184e-08	1.05 (1.00 - 1.09)	0.04063	1.05 (1.03 - 1.07)	4.96e-08
THADA	rs76866386	2:44075483	T	C	0.9356	1.11 (1.08 - 1.15)	8.67982e-10	1.19 (1.09 - 1.31)	0.0002221	1.12 (1.07 - 1.16)	1.58e-07	AS (CROSS-ANC)	rs6722806	0.000934899
FN1	rs17517928	2:216291359	C	T	0.7443	1.06 (1.04 - 1.08)	2.4988e-08	1.07 (1.02 - 1.12)	0.005955	1.06 (1.04 - 1.08)	5.14e-07
FGD5	rs748431	3:14928077	G	T	0.3792	1.05 (1.04 - 1.07)	2.63717e-09	1.07 (1.03 - 1.12)	0.0009185	1.05 (1.03 - 1.07)	2.14e-07
EDNRA‡	rs1878406	4:148393664	T	C	0.1418	1.08 (1.05 - 1.11)	1.25506e-09	1.16 (1.09 - 1.24)	4.508e-06	1.06 (1.04 - 1.09)	1.24e-06
LPA	rs55730499	6:161005610	T	C	0.0649	1.27 (1.23 - 1.31)	7.35061e-43	1.26 (1.16 - 1.38)	1.572e-07	1.37 (1.31 - 1.44)	5.39e-39	LAS (CROSS-ANC)	rs56393506	0.341649
HDAC9	rs2107595	7:19049388	A	G	0.1684	1.10 (1.08 - 1.12)	4.70974e-17	1.19 (1.13 - 1.26)	1.43e-10	1.08 (1.05 - 1.10)	8.05e-11	LAS (EUR, CROSS-ANC), AS (CROSS-ANC) and AIS (CROSS-ANC)	rs2107595	same variant
ABO	rs532436	9:136149830	A	G	0.194	1.09 (1.07 - 1.11)	3.58254e-15	1.13 (1.07 - 1.19)	3.344e-06	1.08 (1.06 - 1.11)	1.61e-11	LAS (EUR), CES (EUR), AIS (EUR, CROSS-ANC) and AS (EUR)	rs649129	0.828317
JCAD	rs2487928	10:30323892	A	G	0.4513	1.06 (1.04 - 1.08)	7.16579e-12	1.05 (1.01 - 1.1)	0.01278	1.06 (1.04 - 1.08)	4.41e-11
LIPA	rs1412444	10:91002927	T	C	0.3316	1.07 (1.05 - 1.09)	4.39225e-15	1.10 (1.05 - 1.14)	2.426e-05	1.07 (1.05 - 1.09)	5.15e-12
SWAP70	rs10840293	11:9751196	A	G	0.5767	1.05 (1.03 - 1.07)	4.73992e-09	1.05 (1.00 - 1.09)	0.04916	1.06 (1.04 - 1.08)	1.28e-08	AIS (CROSS-ANC)	rs415895	0.712535
MMP12	rs12792912	11:102801303	T	G	0.5696	1.05 (1.04 - 1.07)	2.23074e-09	1.09 (1.04 - 1.13)	0.0001542	1.05 (1.03 - 1.07)	5.71e-07	LAS (EUR, CROSS-ANC), AIS (EUR, CROSS-ANC) and AS (EUR, CROSS-ANC)	rs72985562	0.0817882
SH2B3	rs10774625	12:111910219	A	G	0.4888	1.06 (1.04 - 1.08)	7.73937e-12	1.07 (1.02 - 1.11)	0.002365	1.07 (1.05 - 1.09)	2.69e-10	AIS (EUR, EAS, CROSS-ANC) and AS (EUR, EAS, CROSS-ANC)	rs10774625	same variant
FLT1	rs1924981	13:29022645	T	C	0.3279	1.05 (1.03 - 1.07)	1.87083e-08	1.07 (1.02 - 1.11)	0.004162	1.05 (1.03 - 1.07)	5.11e-07
FURIN	rs8027450	15:91418394	T	C	0.326	1.06 (1.04 - 1.08)	2.18435e-09	1.09 (1.03 - 1.14)	0.0009598	1.06 (1.04 - 1.08)	1.35e-07	AIS (EUR, CROSS-ANC) and AS (CROSS-ANC)	rs1573644	0.889748
EAS
Locus	rsID	SNP	RA	OA	FRQ_RA	MTAG-LAS_OR (95% CI)	MTAG-LAS_pval	LAS_OR (95% CI)	LAS_pval	CAD_OR (95% CI)	CAD_pval	GWS associations in univariate GWAS	METAL (IVW) lead variant	LD in EAS (r2)
HDAC9	rs2107595	7:19049388	A	G	0.3438	1.11 ( 1.08 - 1.15 )	4.32717e-10	1.12 ( 1.04 - 1.21 )	0.002916	1.06 ( 1.04 - 1.08 )	1.09162e-09	LAS (CROSS-ANC)	rs2107595	same variant
Sorted by genomic location
EA=Effect allele; OA=Other allele; EAF=Effect allele frequency; OR=Odds ratio; 95% CI= 95 percentile confidence interval; LAS=Large artery stroke; AS=Any stroke; AIS=Any ischemic stroke; IVW=Inverse variance weighted; LD=Linkage disequilibrium
In bold, novel loci for LAS, not GWS in univariate European or cross-ancestry GWAS of LAS
*MTAG-LAS P-value<5E-8 suggest genome-wide significant association. The variant must also have p-value<0.05 in univariate association analyses and the MTAG-LAS p-value must be less than an univariate association p-value.
†Linkage disequilibrium in r2 between lead variant from multi trait MTAG analysis and lead variant in univariate inverse variance weighted meta-analysis presented in supplementry table 4.
‡ Genome-wide significant in MEGASTROKE and just below genome-wide significance in GIGASTROKE univariate analyses

[truncated: 48 more sheets: Suppl.Table10, Suppl.Table11, Suppl.Table12, Suppl.Table13, Suppl.Table14, Suppl.Table15, Suppl.Table16, Suppl.Table.17, Suppl.Table.18, Suppl.Table.19, Suppl.Table.20, Suppl.Table.21, Suppl.Table.22, Suppl.Table.23, Suppl.Table.24, Suppl.Table.25, Suppl.Table.26, Suppl.Table.27, Suppl.Table.28, Suppl.Table.29 …]
